# Supplementary material for: Nationally-representative serostudy of dengue in Bangladesh allows generalizable disease burden estimates
Source: eLife. 2019 Apr 8;8:e42869. doi: 10.7554/eLife.42869 (PMC6513551; doi:10.7554/eLife.42869)
Supplement: Source data 1. [file elife-42869-data1.csv]

sex	ownerHH	elec	land	DENV	studyYr	villid	aedesAeg	aedesAlbo	Zila_name	Division_name	anyMosqCont	educationSumm	incomeSumm	travel	logpop	age
1	TRUE	TRUE	TRUE	FALSE	2014	11	0	0	Barguna Zila	Barisal Division	TRUE	2	2	2	9.67574891641391	31-40
0	TRUE	TRUE	TRUE	FALSE	2014	11	0	0	Barguna Zila	Barisal Division	TRUE	2	2	3	9.67574891641391	21-30
1	TRUE	TRUE	TRUE	FALSE	2014	11	0	0	Barguna Zila	Barisal Division	TRUE	2	2	2	9.67574891641391	21-30
1	TRUE	TRUE	TRUE	TRUE	2014	11	0	0	Barguna Zila	Barisal Division	TRUE	1	2	1	9.67574891641391	21-30
0	TRUE	TRUE	TRUE	FALSE	2014	11	0	0	Barguna Zila	Barisal Division	TRUE	1	2	2	9.67574891641391	41-50
0	TRUE	TRUE	TRUE	FALSE	2014	11	0	0	Barguna Zila	Barisal Division	TRUE	1	2	2	9.67574891641391	<10
1	TRUE	TRUE	TRUE	FALSE	2014	11	0	0	Barguna Zila	Barisal Division	TRUE	2	2	2	9.67574891641391	>60
0	TRUE	TRUE	TRUE	FALSE	2014	11	0	0	Barguna Zila	Barisal Division	TRUE	2	2	2	9.67574891641391	10-20
1	TRUE	TRUE	FALSE	FALSE	2014	11	0	0	Barguna Zila	Barisal Division	TRUE	4	1	2	9.67574891641391	51-60
0	TRUE	TRUE	FALSE	FALSE	2014	11	0	0	Barguna Zila	Barisal Division	TRUE	4	1	3	9.67574891641391	31-40
0	TRUE	TRUE	FALSE	FALSE	2014	11	0	0	Barguna Zila	Barisal Division	TRUE	4	1	2	9.67574891641391	21-30
1	FALSE	TRUE	TRUE	FALSE	2014	11	0	0	Barguna Zila	Barisal Division	TRUE	2	2	2	9.67574891641391	10-20
0	FALSE	TRUE	TRUE	FALSE	2014	11	0	0	Barguna Zila	Barisal Division	TRUE	2	2	3	9.67574891641391	>60
0	FALSE	TRUE	TRUE	FALSE	2014	11	0	0	Barguna Zila	Barisal Division	TRUE	2	2	4	9.67574891641391	10-20
1	TRUE	TRUE	TRUE	FALSE	2014	11	0	0	Barguna Zila	Barisal Division	TRUE	2	3	2	9.67574891641391	10-20
0	TRUE	TRUE	TRUE	FALSE	2014	11	0	0	Barguna Zila	Barisal Division	TRUE	2	3	3	9.67574891641391	21-30
0	TRUE	TRUE	TRUE	TRUE	2014	11	0	0	Barguna Zila	Barisal Division	TRUE	2	3	3	9.67574891641391	10-20
1	TRUE	FALSE	TRUE	FALSE	2014	11	0	0	Barguna Zila	Barisal Division	TRUE	2	1	1	9.67574891641391	41-50
0	TRUE	FALSE	TRUE	FALSE	2014	11	0	0	Barguna Zila	Barisal Division	TRUE	2	1	3	9.67574891641391	21-30
0	TRUE	FALSE	TRUE	FALSE	2014	11	0	0	Barguna Zila	Barisal Division	TRUE	2	1	4	9.67574891641391	>60
1	TRUE	FALSE	TRUE	FALSE	2014	11	0	0	Barguna Zila	Barisal Division	TRUE	2	1	1	9.67574891641391	10-20
0	TRUE	FALSE	TRUE	FALSE	2014	11	0	0	Barguna Zila	Barisal Division	TRUE	4	2	3	9.67574891641391	51-60
0	TRUE	FALSE	TRUE	FALSE	2014	11	0	0	Barguna Zila	Barisal Division	TRUE	4	2	2	9.67574891641391	21-30
1	TRUE	FALSE	TRUE	FALSE	2014	11	0	0	Barguna Zila	Barisal Division	TRUE	4	2	4	9.67574891641391	<10
1	TRUE	FALSE	TRUE	FALSE	2014	11	0	0	Barguna Zila	Barisal Division	TRUE	4	2	3	9.67574891641391	10-20
0	TRUE	FALSE	TRUE	TRUE	2014	11	0	0	Barguna Zila	Barisal Division	TRUE	4	2	3	9.67574891641391	21-30
0	TRUE	FALSE	TRUE	FALSE	2014	11	0	0	Barguna Zila	Barisal Division	TRUE	4	2	2	9.67574891641391	10-20
1	TRUE	TRUE	TRUE	FALSE	2014	11	0	0	Barguna Zila	Barisal Division	TRUE	2	2	2	9.67574891641391	>60
0	TRUE	TRUE	TRUE	FALSE	2014	11	0	0	Barguna Zila	Barisal Division	TRUE	2	2	4	9.67574891641391	41-50
0	TRUE	TRUE	TRUE	FALSE	2014	11	0	0	Barguna Zila	Barisal Division	TRUE	2	2	4	9.67574891641391	10-20
1	TRUE	TRUE	TRUE	TRUE	2014	11	0	0	Barguna Zila	Barisal Division	TRUE	2	2	3	9.67574891641391	>60
0	TRUE	TRUE	TRUE	TRUE	2014	11	0	0	Barguna Zila	Barisal Division	TRUE	2	2	2	9.67574891641391	41-50
1	TRUE	TRUE	TRUE	FALSE	2014	11	0	0	Barguna Zila	Barisal Division	TRUE	2	3	3	9.67574891641391	51-60
0	TRUE	TRUE	TRUE	TRUE	2014	11	0	0	Barguna Zila	Barisal Division	TRUE	2	3	3	9.67574891641391	41-50
0	TRUE	TRUE	TRUE	FALSE	2014	11	0	0	Barguna Zila	Barisal Division	TRUE	2	3	2	9.67574891641391	21-30
0	TRUE	TRUE	TRUE	FALSE	2014	11	0	0	Barguna Zila	Barisal Division	TRUE	2	3	2	9.67574891641391	<10
1	TRUE	TRUE	TRUE	FALSE	2014	11	0	0	Barguna Zila	Barisal Division	TRUE	2	3	2	9.67574891641391	<10
0	TRUE	TRUE	TRUE	TRUE	2014	11	0	0	Barguna Zila	Barisal Division	TRUE	2	3	4	9.67574891641391	>60
1	TRUE	TRUE	TRUE	TRUE	2014	11	0	0	Barguna Zila	Barisal Division	TRUE	2	2	2	9.67574891641391	31-40
1	TRUE	TRUE	TRUE	FALSE	2014	11	0	0	Barguna Zila	Barisal Division	TRUE	2	2	4	9.67574891641391	<10
0	TRUE	TRUE	TRUE	FALSE	2014	12	0	0	Barguna Zila	Barisal Division	FALSE	3	4	4	8.42551311630928	41-50
1	TRUE	TRUE	TRUE	TRUE	2014	12	0	0	Barguna Zila	Barisal Division	FALSE	3	4	1	8.42551311630928	21-30
0	TRUE	TRUE	TRUE	FALSE	2014	12	0	0	Barguna Zila	Barisal Division	FALSE	3	4	4	8.42551311630928	10-20
0	TRUE	TRUE	TRUE	TRUE	2014	12	0	0	Barguna Zila	Barisal Division	FALSE	3	4	4	8.42551311630928	<10
1	TRUE	TRUE	TRUE	FALSE	2014	12	0	0	Barguna Zila	Barisal Division	FALSE	3	4	4	8.42551311630928	>60
0	TRUE	TRUE	TRUE	FALSE	2014	12	0	0	Barguna Zila	Barisal Division	FALSE	3	4	4	8.42551311630928	<10
1	TRUE	TRUE	TRUE	FALSE	2014	12	0	0	Barguna Zila	Barisal Division	FALSE	3	3	4	8.42551311630928	51-60
0	TRUE	TRUE	TRUE	TRUE	2014	12	0	0	Barguna Zila	Barisal Division	FALSE	3	3	3	8.42551311630928	31-40
1	TRUE	TRUE	TRUE	FALSE	2014	12	0	0	Barguna Zila	Barisal Division	FALSE	3	3	4	8.42551311630928	10-20
1	TRUE	TRUE	TRUE	TRUE	2014	12	0	0	Barguna Zila	Barisal Division	FALSE	3	2	4	8.42551311630928	41-50
0	TRUE	TRUE	TRUE	FALSE	2014	12	0	0	Barguna Zila	Barisal Division	FALSE	3	2	4	8.42551311630928	31-40
0	TRUE	TRUE	TRUE	FALSE	2014	12	0	0	Barguna Zila	Barisal Division	FALSE	3	2	4	8.42551311630928	10-20
1	TRUE	TRUE	TRUE	FALSE	2014	12	0	0	Barguna Zila	Barisal Division	FALSE	3	2	4	8.42551311630928	10-20
0	TRUE	TRUE	TRUE	FALSE	2014	12	0	0	Barguna Zila	Barisal Division	FALSE	3	2	4	8.42551311630928	>60
1	TRUE	TRUE	FALSE	TRUE	2014	12	0	0	Barguna Zila	Barisal Division	FALSE	3	1	3	8.42551311630928	41-50
0	TRUE	TRUE	FALSE	FALSE	2014	12	0	0	Barguna Zila	Barisal Division	FALSE	3	1	3	8.42551311630928	31-40
0	TRUE	TRUE	FALSE	FALSE	2014	12	0	0	Barguna Zila	Barisal Division	FALSE	3	1	3	8.42551311630928	10-20
1	TRUE	TRUE	FALSE	FALSE	2014	12	0	0	Barguna Zila	Barisal Division	FALSE	3	1	3	8.42551311630928	<10
1	TRUE	TRUE	TRUE	FALSE	2014	12	0	0	Barguna Zila	Barisal Division	FALSE	1	2	4	8.42551311630928	31-40
0	TRUE	TRUE	TRUE	TRUE	2014	12	0	0	Barguna Zila	Barisal Division	FALSE	1	2	4	8.42551311630928	31-40
1	TRUE	TRUE	TRUE	FALSE	2014	12	0	0	Barguna Zila	Barisal Division	FALSE	1	2	4	8.42551311630928	<10
1	TRUE	TRUE	TRUE	FALSE	2014	12	0	0	Barguna Zila	Barisal Division	FALSE	1	2	4	8.42551311630928	41-50
1	TRUE	TRUE	TRUE	TRUE	2014	12	0	0	Barguna Zila	Barisal Division	FALSE	3	3	4	8.42551311630928	>60
0	TRUE	TRUE	TRUE	FALSE	2014	12	0	0	Barguna Zila	Barisal Division	FALSE	3	3	4	8.42551311630928	21-30
0	TRUE	TRUE	TRUE	FALSE	2014	12	0	0	Barguna Zila	Barisal Division	FALSE	3	3	4	8.42551311630928	10-20
0	TRUE	TRUE	TRUE	FALSE	2014	12	0	0	Barguna Zila	Barisal Division	FALSE	3	3	4	8.42551311630928	<10
0	TRUE	TRUE	TRUE	FALSE	2014	12	0	0	Barguna Zila	Barisal Division	FALSE	4	3	4	8.42551311630928	>60
0	TRUE	TRUE	TRUE	FALSE	2014	12	0	0	Barguna Zila	Barisal Division	FALSE	4	3	4	8.42551311630928	31-40
0	TRUE	TRUE	TRUE	FALSE	2014	12	0	0	Barguna Zila	Barisal Division	FALSE	4	3	4	8.42551311630928	10-20
0	TRUE	TRUE	TRUE	FALSE	2014	12	0	0	Barguna Zila	Barisal Division	FALSE	4	3	4	8.42551311630928	<10
1	TRUE	TRUE	TRUE	TRUE	2014	12	0	0	Barguna Zila	Barisal Division	FALSE	4	1	4	8.42551311630928	21-30
0	TRUE	TRUE	TRUE	FALSE	2014	12	0	0	Barguna Zila	Barisal Division	FALSE	4	1	4	8.42551311630928	21-30
0	TRUE	TRUE	TRUE	FALSE	2014	12	0	0	Barguna Zila	Barisal Division	FALSE	4	1	4	8.42551311630928	<10
0	TRUE	TRUE	TRUE	FALSE	2014	12	0	0	Barguna Zila	Barisal Division	FALSE	4	1	4	8.42551311630928	<10
1	TRUE	TRUE	TRUE	FALSE	2014	12	0	0	Barguna Zila	Barisal Division	FALSE	1	3	4	8.42551311630928	41-50
0	TRUE	TRUE	TRUE	FALSE	2014	12	0	0	Barguna Zila	Barisal Division	FALSE	1	3	4	8.42551311630928	41-50
0	TRUE	TRUE	TRUE	FALSE	2014	12	0	0	Barguna Zila	Barisal Division	FALSE	1	3	4	8.42551311630928	41-50
0	TRUE	TRUE	TRUE	FALSE	2014	12	0	0	Barguna Zila	Barisal Division	FALSE	1	3	4	8.42551311630928	21-30
1	TRUE	TRUE	TRUE	TRUE	2014	12	0	0	Barguna Zila	Barisal Division	FALSE	3	3	3	8.42551311630928	51-60
1	TRUE	TRUE	TRUE	FALSE	2014	12	0	0	Barguna Zila	Barisal Division	FALSE	3	3	4	8.42551311630928	10-20
1	TRUE	TRUE	TRUE	FALSE	2014	12	0	0	Barguna Zila	Barisal Division	FALSE	3	3	4	8.42551311630928	10-20
1	TRUE	TRUE	TRUE	FALSE	2014	13	0	0	Bhola Zila	Barisal Division	TRUE	4	3	2	10.428329249568	51-60
0	TRUE	TRUE	TRUE	FALSE	2014	13	0	0	Bhola Zila	Barisal Division	TRUE	4	3	1	10.428329249568	31-40
1	TRUE	TRUE	TRUE	FALSE	2014	13	0	0	Bhola Zila	Barisal Division	TRUE	4	3	1	10.428329249568	10-20
1	TRUE	FALSE	TRUE	FALSE	2014	13	0	0	Bhola Zila	Barisal Division	FALSE	4	2	2	10.428329249568	>60
0	TRUE	FALSE	TRUE	FALSE	2014	13	0	0	Bhola Zila	Barisal Division	FALSE	4	2	2	10.428329249568	41-50
0	TRUE	FALSE	TRUE	FALSE	2014	13	0	0	Bhola Zila	Barisal Division	FALSE	4	2	2	10.428329249568	10-20
1	TRUE	FALSE	FALSE	FALSE	2014	13	0	0	Bhola Zila	Barisal Division	FALSE	4	1	3	10.428329249568	31-40
0	TRUE	FALSE	FALSE	FALSE	2014	13	0	0	Bhola Zila	Barisal Division	FALSE	4	1	2	10.428329249568	21-30
0	TRUE	FALSE	FALSE	FALSE	2014	13	0	0	Bhola Zila	Barisal Division	FALSE	4	1	2	10.428329249568	<10
0	TRUE	FALSE	TRUE	FALSE	2014	13	0	0	Bhola Zila	Barisal Division	FALSE	4	3	4	10.428329249568	51-60
1	TRUE	FALSE	TRUE	TRUE	2014	13	0	0	Bhola Zila	Barisal Division	FALSE	4	3	2	10.428329249568	21-30
1	TRUE	FALSE	TRUE	FALSE	2014	13	0	0	Bhola Zila	Barisal Division	FALSE	4	3	4	10.428329249568	21-30
1	TRUE	FALSE	TRUE	TRUE	2014	13	0	0	Bhola Zila	Barisal Division	FALSE	3	2	2	10.428329249568	41-50
0	TRUE	FALSE	TRUE	FALSE	2014	13	0	0	Bhola Zila	Barisal Division	FALSE	3	2	2	10.428329249568	21-30
1	TRUE	FALSE	TRUE	FALSE	2014	13	0	0	Bhola Zila	Barisal Division	FALSE	3	2	2	10.428329249568	<10
1	TRUE	FALSE	TRUE	FALSE	2014	13	0	0	Bhola Zila	Barisal Division	FALSE	3	2	2	10.428329249568	<10
0	TRUE	FALSE	TRUE	FALSE	2014	13	0	0	Bhola Zila	Barisal Division	FALSE	3	2	2	10.428329249568	51-60
0	TRUE	FALSE	TRUE	FALSE	2014	13	0	0	Bhola Zila	Barisal Division	FALSE	3	2	4	10.428329249568	21-30
1	TRUE	TRUE	TRUE	FALSE	2014	13	0	0	Bhola Zila	Barisal Division	TRUE	3	2	3	10.428329249568	31-40
0	TRUE	TRUE	TRUE	FALSE	2014	13	0	0	Bhola Zila	Barisal Division	TRUE	3	2	4	10.428329249568	21-30
1	TRUE	TRUE	TRUE	FALSE	2014	13	0	0	Bhola Zila	Barisal Division	TRUE	3	2	2	10.428329249568	10-20
1	TRUE	TRUE	FALSE	FALSE	2014	13	0	0	Bhola Zila	Barisal Division	FALSE	3	2	2	10.428329249568	51-60
0	TRUE	TRUE	FALSE	FALSE	2014	13	0	0	Bhola Zila	Barisal Division	FALSE	3	2	2	10.428329249568	51-60
0	TRUE	TRUE	FALSE	FALSE	2014	13	0	0	Bhola Zila	Barisal Division	FALSE	3	2	2	10.428329249568	10-20
0	TRUE	TRUE	FALSE	FALSE	2014	13	0	0	Bhola Zila	Barisal Division	FALSE	3	2	2	10.428329249568	10-20
1	TRUE	TRUE	FALSE	FALSE	2014	13	0	0	Bhola Zila	Barisal Division	FALSE	3	2	2	10.428329249568	<10
1	TRUE	TRUE	FALSE	FALSE	2014	13	0	0	Bhola Zila	Barisal Division	FALSE	3	2	2	10.428329249568	<10
0	TRUE	TRUE	FALSE	FALSE	2014	13	0	0	Bhola Zila	Barisal Division	FALSE	3	2	4	10.428329249568	>60
0	TRUE	TRUE	FALSE	FALSE	2014	13	0	0	Bhola Zila	Barisal Division	TRUE	4	2	4	10.428329249568	41-50
0	TRUE	TRUE	FALSE	FALSE	2014	13	0	0	Bhola Zila	Barisal Division	TRUE	4	2	4	10.428329249568	21-30
1	TRUE	TRUE	FALSE	TRUE	2014	13	0	0	Bhola Zila	Barisal Division	TRUE	4	2	2	10.428329249568	10-20
0	TRUE	TRUE	FALSE	FALSE	2014	13	0	0	Bhola Zila	Barisal Division	TRUE	4	2	4	10.428329249568	10-20
1	TRUE	TRUE	TRUE	FALSE	2014	13	0	0	Bhola Zila	Barisal Division	FALSE	2	4	2	10.428329249568	>60
0	TRUE	TRUE	TRUE	FALSE	2014	13	0	0	Bhola Zila	Barisal Division	FALSE	2	4	2	10.428329249568	41-50
1	TRUE	TRUE	TRUE	FALSE	2014	13	0	0	Bhola Zila	Barisal Division	FALSE	2	4	4	10.428329249568	10-20
1	TRUE	TRUE	TRUE	FALSE	2014	13	0	0	Bhola Zila	Barisal Division	FALSE	2	4	4	10.428329249568	10-20
1	TRUE	TRUE	TRUE	FALSE	2014	13	0	0	Bhola Zila	Barisal Division	FALSE	1	3	1	10.428329249568	>60
0	TRUE	TRUE	TRUE	FALSE	2014	13	0	0	Bhola Zila	Barisal Division	FALSE	1	3	4	10.428329249568	51-60
0	TRUE	TRUE	TRUE	FALSE	2014	13	0	0	Bhola Zila	Barisal Division	FALSE	1	3	1	10.428329249568	10-20
1	TRUE	TRUE	TRUE	FALSE	2014	13	0	0	Bhola Zila	Barisal Division	FALSE	1	3	4	10.428329249568	10-20
1	TRUE	TRUE	TRUE	TRUE	2014	14	0	0	Pirojpur Zila	Barisal Division	FALSE	3	3	2	10.0264342987685	>60
1	TRUE	TRUE	TRUE	TRUE	2014	14	0	0	Pirojpur Zila	Barisal Division	FALSE	3	3	1	10.0264342987685	31-40
0	TRUE	TRUE	TRUE	FALSE	2014	14	0	0	Pirojpur Zila	Barisal Division	FALSE	3	3	4	10.0264342987685	>60
0	TRUE	TRUE	TRUE	TRUE	2014	14	0	0	Pirojpur Zila	Barisal Division	FALSE	3	3	4	10.0264342987685	21-30
0	TRUE	TRUE	TRUE	TRUE	2014	14	0	0	Pirojpur Zila	Barisal Division	FALSE	3	3	4	10.0264342987685	<10
1	TRUE	TRUE	TRUE	FALSE	2014	14	0	0	Pirojpur Zila	Barisal Division	FALSE	2	4	2	10.0264342987685	51-60
1	TRUE	TRUE	TRUE	TRUE	2014	14	0	0	Pirojpur Zila	Barisal Division	FALSE	2	4	2	10.0264342987685	31-40
0	TRUE	TRUE	TRUE	FALSE	2014	14	0	0	Pirojpur Zila	Barisal Division	FALSE	2	4	4	10.0264342987685	51-60
1	TRUE	TRUE	TRUE	FALSE	2014	14	0	0	Pirojpur Zila	Barisal Division	FALSE	2	4	4	10.0264342987685	<10
0	TRUE	TRUE	TRUE	FALSE	2014	14	0	0	Pirojpur Zila	Barisal Division	FALSE	2	4	3	10.0264342987685	<10
0	TRUE	TRUE	TRUE	FALSE	2014	14	0	0	Pirojpur Zila	Barisal Division	FALSE	2	4	4	10.0264342987685	10-20
0	TRUE	TRUE	TRUE	FALSE	2014	14	0	0	Pirojpur Zila	Barisal Division	FALSE	2	4	4	10.0264342987685	31-40
0	TRUE	TRUE	TRUE	TRUE	2014	14	0	0	Pirojpur Zila	Barisal Division	FALSE	2	4	4	10.0264342987685	21-30
1	TRUE	FALSE	TRUE	TRUE	2014	14	0	0	Pirojpur Zila	Barisal Division	FALSE	3	1	1	10.0264342987685	<10
0	TRUE	FALSE	TRUE	FALSE	2014	14	0	0	Pirojpur Zila	Barisal Division	FALSE	3	1	4	10.0264342987685	21-30
1	TRUE	FALSE	TRUE	FALSE	2014	14	0	0	Pirojpur Zila	Barisal Division	FALSE	3	1	4	10.0264342987685	<10
0	TRUE	FALSE	TRUE	FALSE	2014	14	0	0	Pirojpur Zila	Barisal Division	FALSE	3	1	4	10.0264342987685	<10
1	TRUE	TRUE	TRUE	FALSE	2014	14	0	0	Pirojpur Zila	Barisal Division	FALSE	2	3	3	10.0264342987685	51-60
1	TRUE	TRUE	TRUE	FALSE	2014	14	0	0	Pirojpur Zila	Barisal Division	FALSE	2	3	2	10.0264342987685	10-20
0	TRUE	TRUE	TRUE	TRUE	2014	14	0	0	Pirojpur Zila	Barisal Division	FALSE	2	3	3	10.0264342987685	21-30
0	TRUE	TRUE	TRUE	FALSE	2014	14	0	0	Pirojpur Zila	Barisal Division	FALSE	2	3	3	10.0264342987685	41-50
1	TRUE	TRUE	TRUE	FALSE	2014	14	0	0	Pirojpur Zila	Barisal Division	FALSE	3	2	4	10.0264342987685	51-60
0	TRUE	TRUE	TRUE	FALSE	2014	14	0	0	Pirojpur Zila	Barisal Division	FALSE	3	2	4	10.0264342987685	10-20
1	TRUE	TRUE	TRUE	FALSE	2014	14	0	0	Pirojpur Zila	Barisal Division	FALSE	3	2	4	10.0264342987685	<10
1	TRUE	TRUE	TRUE	FALSE	2014	14	0	0	Pirojpur Zila	Barisal Division	FALSE	3	2	4	10.0264342987685	<10
0	TRUE	TRUE	TRUE	FALSE	2014	14	0	0	Pirojpur Zila	Barisal Division	FALSE	3	2	2	10.0264342987685	21-30
0	TRUE	TRUE	TRUE	TRUE	2014	14	0	0	Pirojpur Zila	Barisal Division	FALSE	3	2	4	10.0264342987685	51-60
0	TRUE	TRUE	TRUE	TRUE	2014	14	0	0	Pirojpur Zila	Barisal Division	FALSE	2	4	3	10.0264342987685	31-40
1	TRUE	TRUE	TRUE	FALSE	2014	14	0	0	Pirojpur Zila	Barisal Division	FALSE	2	4	3	10.0264342987685	10-20
1	TRUE	TRUE	TRUE	FALSE	2014	14	0	0	Pirojpur Zila	Barisal Division	FALSE	4	3	3	10.0264342987685	51-60
0	TRUE	TRUE	TRUE	FALSE	2014	14	0	0	Pirojpur Zila	Barisal Division	FALSE	4	3	4	10.0264342987685	41-50
0	TRUE	TRUE	TRUE	FALSE	2014	14	0	0	Pirojpur Zila	Barisal Division	FALSE	4	3	4	10.0264342987685	>60
1	TRUE	FALSE	TRUE	FALSE	2014	14	0	0	Pirojpur Zila	Barisal Division	FALSE	3	2	4	10.0264342987685	>60
0	TRUE	FALSE	TRUE	FALSE	2014	14	0	0	Pirojpur Zila	Barisal Division	FALSE	3	2	4	10.0264342987685	>60
1	TRUE	FALSE	TRUE	FALSE	2014	14	0	0	Pirojpur Zila	Barisal Division	FALSE	3	2	4	10.0264342987685	21-30
1	TRUE	FALSE	TRUE	FALSE	2014	14	0	0	Pirojpur Zila	Barisal Division	FALSE	3	2	4	10.0264342987685	10-20
0	TRUE	TRUE	TRUE	TRUE	2014	14	0	0	Pirojpur Zila	Barisal Division	FALSE	1	3	1	10.0264342987685	21-30
0	TRUE	TRUE	TRUE	FALSE	2014	14	0	0	Pirojpur Zila	Barisal Division	FALSE	1	3	3	10.0264342987685	<10
0	TRUE	TRUE	TRUE	TRUE	2014	14	0	0	Pirojpur Zila	Barisal Division	FALSE	1	3	2	10.0264342987685	51-60
0	TRUE	TRUE	FALSE	FALSE	2014	14	0	0	Pirojpur Zila	Barisal Division	FALSE	3	1	4	10.0264342987685	41-50
0	TRUE	TRUE	FALSE	FALSE	2014	14	0	0	Pirojpur Zila	Barisal Division	FALSE	3	1	4	10.0264342987685	10-20
1	TRUE	TRUE	FALSE	FALSE	2014	15	1	1	Chandpur Zila	Chittagong Division	FALSE	1	1	1	10.8323627182047	31-40
0	TRUE	TRUE	FALSE	TRUE	2014	15	1	1	Chandpur Zila	Chittagong Division	FALSE	1	1	4	10.8323627182047	21-30
0	TRUE	TRUE	FALSE	FALSE	2014	15	1	1	Chandpur Zila	Chittagong Division	FALSE	1	1	4	10.8323627182047	21-30
1	TRUE	TRUE	FALSE	TRUE	2014	15	1	1	Chandpur Zila	Chittagong Division	FALSE	1	1	4	10.8323627182047	<10
0	TRUE	TRUE	FALSE	FALSE	2014	15	1	1	Chandpur Zila	Chittagong Division	FALSE	1	1	4	10.8323627182047	10-20
1	TRUE	TRUE	FALSE	TRUE	2014	15	1	1	Chandpur Zila	Chittagong Division	FALSE	1	1	4	10.8323627182047	10-20
1	TRUE	TRUE	TRUE	TRUE	2014	15	1	1	Chandpur Zila	Chittagong Division	TRUE	3	1	4	10.8323627182047	>60
1	TRUE	TRUE	TRUE	TRUE	2014	15	1	1	Chandpur Zila	Chittagong Division	TRUE	3	1	4	10.8323627182047	21-30
1	TRUE	TRUE	TRUE	TRUE	2014	15	1	1	Chandpur Zila	Chittagong Division	TRUE	3	1	4	10.8323627182047	31-40
0	TRUE	TRUE	TRUE	TRUE	2014	15	1	1	Chandpur Zila	Chittagong Division	TRUE	3	1	4	10.8323627182047	51-60
0	TRUE	TRUE	TRUE	FALSE	2014	15	1	1	Chandpur Zila	Chittagong Division	TRUE	3	1	4	10.8323627182047	10-20
0	TRUE	TRUE	TRUE	TRUE	2014	15	1	1	Chandpur Zila	Chittagong Division	TRUE	3	1	2	10.8323627182047	21-30
0	TRUE	TRUE	FALSE	TRUE	2014	15	1	1	Chandpur Zila	Chittagong Division	FALSE	4	1	4	10.8323627182047	51-60
0	TRUE	TRUE	FALSE	TRUE	2014	15	1	1	Chandpur Zila	Chittagong Division	FALSE	4	1	4	10.8323627182047	21-30
1	TRUE	TRUE	FALSE	FALSE	2014	15	1	1	Chandpur Zila	Chittagong Division	FALSE	4	1	4	10.8323627182047	10-20
0	TRUE	TRUE	FALSE	TRUE	2014	15	1	1	Chandpur Zila	Chittagong Division	FALSE	4	1	4	10.8323627182047	<10
1	TRUE	TRUE	TRUE	FALSE	2014	15	1	1	Chandpur Zila	Chittagong Division	FALSE	1	2	4	10.8323627182047	>60
1	TRUE	TRUE	TRUE	FALSE	2014	15	1	1	Chandpur Zila	Chittagong Division	FALSE	1	2	2	10.8323627182047	41-50
0	TRUE	TRUE	TRUE	FALSE	2014	15	1	1	Chandpur Zila	Chittagong Division	FALSE	1	2	4	10.8323627182047	10-20
1	TRUE	TRUE	TRUE	FALSE	2014	15	1	1	Chandpur Zila	Chittagong Division	FALSE	1	2	4	10.8323627182047	<10
0	TRUE	TRUE	TRUE	FALSE	2014	15	1	1	Chandpur Zila	Chittagong Division	FALSE	1	2	4	10.8323627182047	<10
0	TRUE	TRUE	TRUE	FALSE	2014	15	1	1	Chandpur Zila	Chittagong Division	FALSE	1	2	3	10.8323627182047	31-40
1	TRUE	TRUE	TRUE	FALSE	2014	15	1	1	Chandpur Zila	Chittagong Division	TRUE	1	1	3	10.8323627182047	51-60
0	TRUE	TRUE	TRUE	TRUE	2014	15	1	1	Chandpur Zila	Chittagong Division	TRUE	1	1	3	10.8323627182047	41-50
1	TRUE	TRUE	TRUE	FALSE	2014	15	1	1	Chandpur Zila	Chittagong Division	TRUE	1	1	4	10.8323627182047	10-20
1	TRUE	TRUE	TRUE	FALSE	2014	15	1	1	Chandpur Zila	Chittagong Division	TRUE	1	1	4	10.8323627182047	21-30
1	TRUE	TRUE	TRUE	FALSE	2014	15	1	1	Chandpur Zila	Chittagong Division	FALSE	1	3	2	10.8323627182047	>60
0	TRUE	TRUE	TRUE	FALSE	2014	15	1	1	Chandpur Zila	Chittagong Division	FALSE	1	3	4	10.8323627182047	>60
0	TRUE	TRUE	TRUE	FALSE	2014	15	1	1	Chandpur Zila	Chittagong Division	FALSE	1	3	1	10.8323627182047	10-20
1	TRUE	TRUE	TRUE	TRUE	2014	15	1	1	Chandpur Zila	Chittagong Division	FALSE	1	3	3	10.8323627182047	21-30
1	TRUE	TRUE	TRUE	FALSE	2014	15	1	1	Chandpur Zila	Chittagong Division	TRUE	1	1	4	10.8323627182047	>60
1	TRUE	TRUE	TRUE	TRUE	2014	15	1	1	Chandpur Zila	Chittagong Division	TRUE	1	1	1	10.8323627182047	21-30
0	TRUE	TRUE	TRUE	FALSE	2014	15	1	1	Chandpur Zila	Chittagong Division	TRUE	1	1	4	10.8323627182047	51-60
0	TRUE	TRUE	TRUE	FALSE	2014	15	1	1	Chandpur Zila	Chittagong Division	TRUE	1	1	4	10.8323627182047	<10
0	TRUE	TRUE	FALSE	FALSE	2014	15	1	1	Chandpur Zila	Chittagong Division	TRUE	4	1	4	10.8323627182047	<10
0	TRUE	TRUE	FALSE	TRUE	2014	15	1	1	Chandpur Zila	Chittagong Division	TRUE	4	1	4	10.8323627182047	>60
0	TRUE	TRUE	FALSE	FALSE	2014	15	1	1	Chandpur Zila	Chittagong Division	TRUE	4	1	4	10.8323627182047	21-30
1	TRUE	TRUE	FALSE	FALSE	2014	15	1	1	Chandpur Zila	Chittagong Division	TRUE	4	1	4	10.8323627182047	<10
1	TRUE	TRUE	FALSE	TRUE	2014	15	1	1	Chandpur Zila	Chittagong Division	TRUE	4	1	4	10.8323627182047	>60
0	TRUE	TRUE	TRUE	TRUE	2014	15	1	1	Chandpur Zila	Chittagong Division	FALSE	3	3	4	10.8323627182047	>60
0	TRUE	TRUE	TRUE	FALSE	2014	15	1	1	Chandpur Zila	Chittagong Division	FALSE	3	3	4	10.8323627182047	21-30
0	TRUE	TRUE	TRUE	FALSE	2014	15	1	1	Chandpur Zila	Chittagong Division	FALSE	3	3	4	10.8323627182047	31-40
1	TRUE	TRUE	TRUE	FALSE	2014	15	1	1	Chandpur Zila	Chittagong Division	FALSE	3	3	4	10.8323627182047	10-20
1	TRUE	TRUE	TRUE	FALSE	2014	15	1	1	Chandpur Zila	Chittagong Division	FALSE	3	3	4	10.8323627182047	10-20
0	TRUE	TRUE	TRUE	FALSE	2014	15	1	1	Chandpur Zila	Chittagong Division	FALSE	3	3	4	10.8323627182047	<10
1	TRUE	TRUE	TRUE	FALSE	2014	15	1	1	Chandpur Zila	Chittagong Division	FALSE	3	3	4	10.8323627182047	<10
1	TRUE	FALSE	FALSE	TRUE	2014	15	1	1	Chandpur Zila	Chittagong Division	TRUE	3	1	4	10.8323627182047	21-30
0	TRUE	FALSE	FALSE	FALSE	2014	15	1	1	Chandpur Zila	Chittagong Division	TRUE	3	1	4	10.8323627182047	51-60
0	TRUE	FALSE	FALSE	FALSE	2014	15	1	1	Chandpur Zila	Chittagong Division	TRUE	3	1	4	10.8323627182047	31-40
1	TRUE	FALSE	FALSE	FALSE	2014	15	1	1	Chandpur Zila	Chittagong Division	TRUE	3	1	4	10.8323627182047	10-20
0	TRUE	FALSE	FALSE	FALSE	2014	15	1	1	Chandpur Zila	Chittagong Division	TRUE	3	1	4	10.8323627182047	<10
1	FALSE	TRUE	TRUE	TRUE	2014	16	1	0	Chittagong Zila	Chittagong Division	FALSE	3	3	1	12.7811794499866	21-30
0	FALSE	TRUE	TRUE	TRUE	2014	16	1	0	Chittagong Zila	Chittagong Division	FALSE	3	3	1	12.7811794499866	21-30
0	FALSE	TRUE	TRUE	TRUE	2014	16	1	0	Chittagong Zila	Chittagong Division	FALSE	3	3	1	12.7811794499866	<10
1	FALSE	TRUE	TRUE	TRUE	2014	16	1	0	Chittagong Zila	Chittagong Division	TRUE	4	2	4	12.7811794499866	31-40
0	FALSE	TRUE	TRUE	TRUE	2014	16	1	0	Chittagong Zila	Chittagong Division	TRUE	4	2	4	12.7811794499866	31-40
1	FALSE	TRUE	TRUE	TRUE	2014	16	1	0	Chittagong Zila	Chittagong Division	TRUE	4	2	4	12.7811794499866	10-20
0	TRUE	TRUE	FALSE	TRUE	2014	16	1	0	Chittagong Zila	Chittagong Division	TRUE	1	4	1	12.7811794499866	21-30
1	TRUE	TRUE	FALSE	TRUE	2014	16	1	0	Chittagong Zila	Chittagong Division	TRUE	1	4	1	12.7811794499866	<10
0	TRUE	TRUE	FALSE	TRUE	2014	16	1	0	Chittagong Zila	Chittagong Division	TRUE	1	4	4	12.7811794499866	31-40
0	TRUE	TRUE	FALSE	TRUE	2014	16	1	0	Chittagong Zila	Chittagong Division	TRUE	1	4	1	12.7811794499866	41-50
1	TRUE	TRUE	FALSE	TRUE	2014	16	1	0	Chittagong Zila	Chittagong Division	TRUE	1	4	4	12.7811794499866	31-40
1	TRUE	TRUE	FALSE	TRUE	2014	16	1	0	Chittagong Zila	Chittagong Division	TRUE	1	4	4	12.7811794499866	41-50
0	FALSE	TRUE	TRUE	TRUE	2014	16	1	0	Chittagong Zila	Chittagong Division	TRUE	3	1	4	12.7811794499866	31-40
1	FALSE	TRUE	TRUE	TRUE	2014	16	1	0	Chittagong Zila	Chittagong Division	TRUE	3	1	4	12.7811794499866	31-40
0	FALSE	TRUE	TRUE	TRUE	2014	16	1	0	Chittagong Zila	Chittagong Division	TRUE	3	1	4	12.7811794499866	21-30
0	FALSE	TRUE	TRUE	FALSE	2014	16	1	0	Chittagong Zila	Chittagong Division	TRUE	3	1	2	12.7811794499866	10-20
1	FALSE	TRUE	TRUE	TRUE	2014	16	1	0	Chittagong Zila	Chittagong Division	TRUE	3	1	4	12.7811794499866	<10
0	FALSE	TRUE	TRUE	TRUE	2014	16	1	0	Chittagong Zila	Chittagong Division	TRUE	3	1	4	12.7811794499866	10-20
0	FALSE	TRUE	TRUE	TRUE	2014	16	1	0	Chittagong Zila	Chittagong Division	TRUE	2	3	3	12.7811794499866	10-20
0	FALSE	TRUE	TRUE	TRUE	2014	16	1	0	Chittagong Zila	Chittagong Division	TRUE	2	3	3	12.7811794499866	<10
0	FALSE	TRUE	TRUE	FALSE	2014	16	1	0	Chittagong Zila	Chittagong Division	TRUE	2	3	3	12.7811794499866	<10
0	FALSE	TRUE	TRUE	TRUE	2014	16	1	0	Chittagong Zila	Chittagong Division	TRUE	2	3	3	12.7811794499866	21-30
1	FALSE	TRUE	TRUE	TRUE	2014	16	1	0	Chittagong Zila	Chittagong Division	TRUE	2	3	2	12.7811794499866	31-40
1	FALSE	TRUE	TRUE	TRUE	2014	16	1	0	Chittagong Zila	Chittagong Division	TRUE	4	2	2	12.7811794499866	51-60
0	FALSE	TRUE	TRUE	TRUE	2014	16	1	0	Chittagong Zila	Chittagong Division	TRUE	4	2	4	12.7811794499866	41-50
0	FALSE	TRUE	TRUE	TRUE	2014	16	1	0	Chittagong Zila	Chittagong Division	TRUE	4	2	2	12.7811794499866	10-20
0	FALSE	TRUE	TRUE	FALSE	2014	16	1	0	Chittagong Zila	Chittagong Division	TRUE	4	2	3	12.7811794499866	10-20
0	FALSE	TRUE	TRUE	TRUE	2014	16	1	0	Chittagong Zila	Chittagong Division	TRUE	4	2	4	12.7811794499866	<10
1	TRUE	TRUE	TRUE	TRUE	2014	16	1	0	Chittagong Zila	Chittagong Division	TRUE	1	4	2	12.7811794499866	>60
0	TRUE	TRUE	TRUE	TRUE	2014	16	1	0	Chittagong Zila	Chittagong Division	TRUE	1	4	4	12.7811794499866	10-20
0	TRUE	TRUE	TRUE	TRUE	2014	16	1	0	Chittagong Zila	Chittagong Division	TRUE	1	4	3	12.7811794499866	>60
0	TRUE	TRUE	TRUE	TRUE	2014	16	1	0	Chittagong Zila	Chittagong Division	TRUE	1	4	3	12.7811794499866	>60
1	FALSE	TRUE	FALSE	TRUE	2014	16	1	0	Chittagong Zila	Chittagong Division	FALSE	3	2	4	12.7811794499866	31-40
0	FALSE	TRUE	FALSE	TRUE	2014	16	1	0	Chittagong Zila	Chittagong Division	FALSE	3	2	4	12.7811794499866	10-20
1	FALSE	TRUE	TRUE	TRUE	2014	16	1	0	Chittagong Zila	Chittagong Division	TRUE	4	2	2	12.7811794499866	41-50
0	FALSE	TRUE	TRUE	TRUE	2014	16	1	0	Chittagong Zila	Chittagong Division	TRUE	4	2	4	12.7811794499866	31-40
0	FALSE	TRUE	TRUE	TRUE	2014	16	1	0	Chittagong Zila	Chittagong Division	TRUE	4	2	4	12.7811794499866	10-20
1	FALSE	TRUE	TRUE	TRUE	2014	16	1	0	Chittagong Zila	Chittagong Division	TRUE	4	2	4	12.7811794499866	10-20
1	FALSE	TRUE	TRUE	TRUE	2014	16	1	0	Chittagong Zila	Chittagong Division	TRUE	4	2	4	12.7811794499866	10-20
1	FALSE	TRUE	TRUE	FALSE	2014	16	1	0	Chittagong Zila	Chittagong Division	FALSE	3	2	4	12.7811794499866	10-20
0	FALSE	TRUE	TRUE	TRUE	2014	16	1	0	Chittagong Zila	Chittagong Division	FALSE	3	2	4	12.7811794499866	31-40
0	FALSE	TRUE	TRUE	FALSE	2014	16	1	0	Chittagong Zila	Chittagong Division	FALSE	3	2	4	12.7811794499866	<10
1	FALSE	TRUE	TRUE	TRUE	2014	16	1	0	Chittagong Zila	Chittagong Division	FALSE	3	2	4	12.7811794499866	<10
0	TRUE	TRUE	FALSE	FALSE	2014	17	0	0	Chittagong Zila	Chittagong Division	TRUE	3	3	4	4.60517018598809	21-30
0	TRUE	TRUE	FALSE	FALSE	2014	17	0	0	Chittagong Zila	Chittagong Division	TRUE	3	3	4	4.60517018598809	<10
1	TRUE	TRUE	TRUE	FALSE	2014	17	0	0	Chittagong Zila	Chittagong Division	TRUE	3	3	4	4.60517018598809	>60
1	TRUE	TRUE	TRUE	FALSE	2014	17	0	0	Chittagong Zila	Chittagong Division	TRUE	3	3	4	4.60517018598809	21-30
0	TRUE	TRUE	TRUE	FALSE	2014	17	0	0	Chittagong Zila	Chittagong Division	TRUE	3	3	4	4.60517018598809	41-50
0	TRUE	TRUE	TRUE	TRUE	2014	17	0	0	Chittagong Zila	Chittagong Division	TRUE	3	3	4	4.60517018598809	>60
0	TRUE	TRUE	FALSE	FALSE	2014	17	0	0	Chittagong Zila	Chittagong Division	TRUE	4	2	4	4.60517018598809	41-50
0	TRUE	TRUE	FALSE	FALSE	2014	17	0	0	Chittagong Zila	Chittagong Division	TRUE	4	2	4	4.60517018598809	21-30
0	TRUE	TRUE	FALSE	TRUE	2014	17	0	0	Chittagong Zila	Chittagong Division	TRUE	4	2	4	4.60517018598809	>60
0	TRUE	TRUE	FALSE	FALSE	2014	17	0	0	Chittagong Zila	Chittagong Division	TRUE	4	2	4	4.60517018598809	31-40
0	TRUE	TRUE	FALSE	FALSE	2014	17	0	0	Chittagong Zila	Chittagong Division	TRUE	4	2	4	4.60517018598809	<10
1	TRUE	TRUE	FALSE	TRUE	2014	17	0	0	Chittagong Zila	Chittagong Division	TRUE	2	3	4	4.60517018598809	41-50
0	TRUE	TRUE	FALSE	FALSE	2014	17	0	0	Chittagong Zila	Chittagong Division	TRUE	2	3	4	4.60517018598809	31-40
0	TRUE	TRUE	FALSE	FALSE	2014	17	0	0	Chittagong Zila	Chittagong Division	TRUE	2	3	4	4.60517018598809	10-20
0	TRUE	TRUE	FALSE	FALSE	2014	17	0	0	Chittagong Zila	Chittagong Division	TRUE	2	3	4	4.60517018598809	<10
1	TRUE	TRUE	TRUE	FALSE	2014	17	0	0	Chittagong Zila	Chittagong Division	TRUE	3	3	4	4.60517018598809	>60
0	TRUE	TRUE	TRUE	FALSE	2014	17	0	0	Chittagong Zila	Chittagong Division	TRUE	3	3	4	4.60517018598809	<10
0	TRUE	TRUE	TRUE	FALSE	2014	17	0	0	Chittagong Zila	Chittagong Division	TRUE	3	3	4	4.60517018598809	<10
0	TRUE	TRUE	TRUE	FALSE	2014	17	0	0	Chittagong Zila	Chittagong Division	TRUE	3	3	4	4.60517018598809	21-30
0	TRUE	TRUE	TRUE	FALSE	2014	17	0	0	Chittagong Zila	Chittagong Division	TRUE	3	3	4	4.60517018598809	10-20
0	TRUE	TRUE	TRUE	FALSE	2014	17	0	0	Chittagong Zila	Chittagong Division	TRUE	3	3	4	4.60517018598809	51-60
1	TRUE	TRUE	FALSE	FALSE	2014	17	0	0	Chittagong Zila	Chittagong Division	TRUE	4	3	4	4.60517018598809	41-50
0	TRUE	TRUE	FALSE	FALSE	2014	17	0	0	Chittagong Zila	Chittagong Division	TRUE	4	3	4	4.60517018598809	31-40
1	TRUE	TRUE	FALSE	FALSE	2014	17	0	0	Chittagong Zila	Chittagong Division	TRUE	4	3	4	4.60517018598809	10-20
0	TRUE	TRUE	FALSE	FALSE	2014	17	0	0	Chittagong Zila	Chittagong Division	TRUE	4	3	4	4.60517018598809	>60
1	TRUE	TRUE	FALSE	FALSE	2014	17	0	0	Chittagong Zila	Chittagong Division	TRUE	4	1	4	4.60517018598809	51-60
0	TRUE	TRUE	FALSE	FALSE	2014	17	0	0	Chittagong Zila	Chittagong Division	TRUE	4	1	4	4.60517018598809	31-40
0	TRUE	TRUE	FALSE	FALSE	2014	17	0	0	Chittagong Zila	Chittagong Division	TRUE	4	1	4	4.60517018598809	10-20
1	TRUE	TRUE	FALSE	FALSE	2014	17	0	0	Chittagong Zila	Chittagong Division	TRUE	4	1	4	4.60517018598809	10-20
1	TRUE	TRUE	FALSE	FALSE	2014	17	0	0	Chittagong Zila	Chittagong Division	TRUE	4	2	4	4.60517018598809	31-40
0	TRUE	TRUE	FALSE	FALSE	2014	17	0	0	Chittagong Zila	Chittagong Division	TRUE	4	2	4	4.60517018598809	31-40
1	TRUE	TRUE	FALSE	FALSE	2014	17	0	0	Chittagong Zila	Chittagong Division	TRUE	4	2	4	4.60517018598809	10-20
1	TRUE	TRUE	FALSE	FALSE	2014	17	0	0	Chittagong Zila	Chittagong Division	TRUE	4	2	4	4.60517018598809	10-20
1	TRUE	TRUE	FALSE	FALSE	2014	17	0	0	Chittagong Zila	Chittagong Division	TRUE	4	2	4	4.60517018598809	<10
0	TRUE	TRUE	FALSE	FALSE	2014	17	0	0	Chittagong Zila	Chittagong Division	TRUE	4	2	4	4.60517018598809	<10
1	TRUE	TRUE	FALSE	FALSE	2014	17	0	0	Chittagong Zila	Chittagong Division	TRUE	4	2	4	4.60517018598809	10-20
1	TRUE	FALSE	FALSE	FALSE	2014	17	0	0	Chittagong Zila	Chittagong Division	TRUE	4	1	4	4.60517018598809	>60
0	TRUE	FALSE	FALSE	FALSE	2014	17	0	0	Chittagong Zila	Chittagong Division	TRUE	4	1	4	4.60517018598809	>60
1	TRUE	TRUE	FALSE	FALSE	2014	17	0	0	Chittagong Zila	Chittagong Division	TRUE	4	1	4	4.60517018598809	>60
0	TRUE	TRUE	FALSE	FALSE	2014	17	0	0	Chittagong Zila	Chittagong Division	TRUE	4	1	4	4.60517018598809	51-60
1	TRUE	TRUE	FALSE	FALSE	2014	17	0	0	Chittagong Zila	Chittagong Division	TRUE	4	1	4	4.60517018598809	10-20
1	TRUE	TRUE	FALSE	TRUE	2014	18	1	0	Chittagong Zila	Chittagong Division	TRUE	3	3	2	12.7811794499866	51-60
0	TRUE	TRUE	FALSE	TRUE	2014	18	1	0	Chittagong Zila	Chittagong Division	TRUE	3	3	4	12.7811794499866	41-50
1	TRUE	TRUE	FALSE	TRUE	2014	18	1	0	Chittagong Zila	Chittagong Division	TRUE	3	3	4	12.7811794499866	10-20
0	FALSE	TRUE	FALSE	TRUE	2014	18	1	0	Chittagong Zila	Chittagong Division	FALSE	4	3	4	12.7811794499866	41-50
0	FALSE	TRUE	FALSE	TRUE	2014	18	1	0	Chittagong Zila	Chittagong Division	FALSE	4	3	4	12.7811794499866	21-30
1	FALSE	TRUE	FALSE	TRUE	2014	18	1	0	Chittagong Zila	Chittagong Division	FALSE	4	3	1	12.7811794499866	51-60
1	FALSE	TRUE	FALSE	TRUE	2014	18	1	0	Chittagong Zila	Chittagong Division	FALSE	4	3	2	12.7811794499866	21-30
1	FALSE	TRUE	FALSE	TRUE	2014	18	1	0	Chittagong Zila	Chittagong Division	FALSE	4	3	2	12.7811794499866	21-30
0	FALSE	TRUE	FALSE	TRUE	2014	18	1	0	Chittagong Zila	Chittagong Division	FALSE	4	3	4	12.7811794499866	51-60
1	FALSE	TRUE	FALSE	TRUE	2014	18	1	0	Chittagong Zila	Chittagong Division	FALSE	4	3	4	12.7811794499866	10-20
0	FALSE	TRUE	FALSE	TRUE	2014	18	1	0	Chittagong Zila	Chittagong Division	FALSE	4	3	4	12.7811794499866	10-20
1	FALSE	TRUE	TRUE	TRUE	2014	18	1	0	Chittagong Zila	Chittagong Division	FALSE	2	4	1	12.7811794499866	41-50
0	FALSE	TRUE	TRUE	TRUE	2014	18	1	0	Chittagong Zila	Chittagong Division	FALSE	2	4	4	12.7811794499866	21-30
0	FALSE	TRUE	TRUE	TRUE	2014	18	1	0	Chittagong Zila	Chittagong Division	FALSE	2	4	3	12.7811794499866	10-20
0	FALSE	TRUE	TRUE	FALSE	2014	18	1	0	Chittagong Zila	Chittagong Division	FALSE	2	4	4	12.7811794499866	10-20
1	FALSE	TRUE	FALSE	TRUE	2014	18	1	0	Chittagong Zila	Chittagong Division	TRUE	4	3	1	12.7811794499866	31-40
0	FALSE	TRUE	FALSE	TRUE	2014	18	1	0	Chittagong Zila	Chittagong Division	TRUE	4	3	3	12.7811794499866	31-40
0	FALSE	TRUE	FALSE	FALSE	2014	18	1	0	Chittagong Zila	Chittagong Division	TRUE	4	3	2	12.7811794499866	31-40
1	FALSE	TRUE	FALSE	TRUE	2014	18	1	0	Chittagong Zila	Chittagong Division	TRUE	4	3	1	12.7811794499866	10-20
0	FALSE	TRUE	FALSE	FALSE	2014	18	1	0	Chittagong Zila	Chittagong Division	TRUE	4	3	4	12.7811794499866	10-20
0	FALSE	TRUE	FALSE	FALSE	2014	18	1	0	Chittagong Zila	Chittagong Division	TRUE	4	3	4	12.7811794499866	<10
0	FALSE	TRUE	FALSE	TRUE	2014	18	1	0	Chittagong Zila	Chittagong Division	TRUE	4	3	1	12.7811794499866	>60
0	FALSE	TRUE	FALSE	TRUE	2014	18	1	0	Chittagong Zila	Chittagong Division	TRUE	4	3	4	12.7811794499866	31-40
1	FALSE	TRUE	FALSE	TRUE	2014	18	1	0	Chittagong Zila	Chittagong Division	TRUE	4	3	4	12.7811794499866	10-20
1	FALSE	TRUE	FALSE	TRUE	2014	18	1	0	Chittagong Zila	Chittagong Division	TRUE	4	3	4	12.7811794499866	10-20
1	FALSE	TRUE	FALSE	TRUE	2014	18	1	0	Chittagong Zila	Chittagong Division	FALSE	4	2	4	12.7811794499866	>60
0	FALSE	TRUE	FALSE	TRUE	2014	18	1	0	Chittagong Zila	Chittagong Division	FALSE	4	2	1	12.7811794499866	>60
0	FALSE	TRUE	FALSE	TRUE	2014	18	1	0	Chittagong Zila	Chittagong Division	FALSE	4	2	4	12.7811794499866	10-20
0	FALSE	TRUE	FALSE	TRUE	2014	18	1	0	Chittagong Zila	Chittagong Division	FALSE	4	2	2	12.7811794499866	10-20
0	FALSE	TRUE	FALSE	TRUE	2014	18	1	0	Chittagong Zila	Chittagong Division	FALSE	4	2	2	12.7811794499866	10-20
0	FALSE	TRUE	FALSE	TRUE	2014	18	1	0	Chittagong Zila	Chittagong Division	FALSE	4	2	3	12.7811794499866	10-20
1	TRUE	TRUE	FALSE	TRUE	2014	18	1	0	Chittagong Zila	Chittagong Division	TRUE	4	3	1	12.7811794499866	41-50
0	FALSE	TRUE	TRUE	TRUE	2014	18	1	0	Chittagong Zila	Chittagong Division	TRUE	4	3	4	12.7811794499866	21-30
1	FALSE	TRUE	TRUE	TRUE	2014	18	1	0	Chittagong Zila	Chittagong Division	TRUE	4	3	2	12.7811794499866	10-20
1	FALSE	TRUE	TRUE	TRUE	2014	18	1	0	Chittagong Zila	Chittagong Division	TRUE	4	3	2	12.7811794499866	10-20
1	FALSE	TRUE	TRUE	TRUE	2014	18	1	0	Chittagong Zila	Chittagong Division	TRUE	4	3	4	12.7811794499866	<10
1	TRUE	TRUE	TRUE	TRUE	2014	18	1	0	Chittagong Zila	Chittagong Division	TRUE	1	4	2	12.7811794499866	31-40
0	TRUE	TRUE	TRUE	TRUE	2014	18	1	0	Chittagong Zila	Chittagong Division	TRUE	1	4	4	12.7811794499866	41-50
0	TRUE	TRUE	TRUE	TRUE	2014	18	1	0	Chittagong Zila	Chittagong Division	TRUE	1	4	2	12.7811794499866	21-30
1	TRUE	FALSE	FALSE	FALSE	2014	19	0	1	Chittagong Zila	Chittagong Division	FALSE	4	3	4	9.56225827467283	>60
0	TRUE	FALSE	FALSE	FALSE	2014	19	0	1	Chittagong Zila	Chittagong Division	FALSE	4	3	4	9.56225827467283	51-60
1	TRUE	TRUE	TRUE	TRUE	2014	19	0	1	Chittagong Zila	Chittagong Division	TRUE	1	2	3	9.56225827467283	>60
0	TRUE	TRUE	TRUE	FALSE	2014	19	0	1	Chittagong Zila	Chittagong Division	TRUE	1	2	4	9.56225827467283	<10
1	TRUE	TRUE	TRUE	FALSE	2014	19	0	1	Chittagong Zila	Chittagong Division	TRUE	1	2	4	9.56225827467283	<10
0	TRUE	TRUE	TRUE	FALSE	2014	19	0	1	Chittagong Zila	Chittagong Division	TRUE	1	2	4	9.56225827467283	<10
0	TRUE	TRUE	TRUE	FALSE	2014	19	0	1	Chittagong Zila	Chittagong Division	TRUE	1	2	4	9.56225827467283	10-20
0	TRUE	TRUE	TRUE	FALSE	2014	19	0	1	Chittagong Zila	Chittagong Division	TRUE	1	2	4	9.56225827467283	21-30
0	TRUE	TRUE	TRUE	FALSE	2014	19	0	1	Chittagong Zila	Chittagong Division	TRUE	1	2	4	9.56225827467283	10-20
1	TRUE	TRUE	TRUE	FALSE	2014	19	0	1	Chittagong Zila	Chittagong Division	TRUE	3	2	4	9.56225827467283	>60
0	TRUE	TRUE	TRUE	FALSE	2014	19	0	1	Chittagong Zila	Chittagong Division	TRUE	3	2	3	9.56225827467283	51-60
0	TRUE	TRUE	TRUE	FALSE	2014	19	0	1	Chittagong Zila	Chittagong Division	TRUE	3	2	4	9.56225827467283	21-30
1	TRUE	TRUE	TRUE	FALSE	2014	19	0	1	Chittagong Zila	Chittagong Division	TRUE	3	2	3	9.56225827467283	<10
1	TRUE	TRUE	TRUE	FALSE	2014	19	0	1	Chittagong Zila	Chittagong Division	TRUE	3	2	4	9.56225827467283	10-20
1	TRUE	FALSE	FALSE	TRUE	2014	19	0	1	Chittagong Zila	Chittagong Division	FALSE	4	2	2	9.56225827467283	31-40
0	TRUE	FALSE	FALSE	FALSE	2014	19	0	1	Chittagong Zila	Chittagong Division	FALSE	4	2	2	9.56225827467283	31-40
0	TRUE	FALSE	FALSE	FALSE	2014	19	0	1	Chittagong Zila	Chittagong Division	FALSE	4	2	2	9.56225827467283	<10
0	TRUE	FALSE	FALSE	FALSE	2014	19	0	1	Chittagong Zila	Chittagong Division	FALSE	4	2	2	9.56225827467283	<10
0	TRUE	FALSE	FALSE	FALSE	2014	19	0	1	Chittagong Zila	Chittagong Division	FALSE	4	2	4	9.56225827467283	10-20
1	TRUE	TRUE	FALSE	FALSE	2014	19	0	1	Chittagong Zila	Chittagong Division	FALSE	1	4	1	9.56225827467283	41-50
0	TRUE	TRUE	FALSE	FALSE	2014	19	0	1	Chittagong Zila	Chittagong Division	FALSE	1	4	2	9.56225827467283	31-40
0	TRUE	TRUE	FALSE	FALSE	2014	19	0	1	Chittagong Zila	Chittagong Division	FALSE	1	4	2	9.56225827467283	<10
1	TRUE	TRUE	TRUE	FALSE	2014	19	0	1	Chittagong Zila	Chittagong Division	TRUE	3	3	3	9.56225827467283	21-30
1	TRUE	TRUE	TRUE	TRUE	2014	19	0	1	Chittagong Zila	Chittagong Division	TRUE	3	3	2	9.56225827467283	21-30
0	TRUE	TRUE	TRUE	FALSE	2014	19	0	1	Chittagong Zila	Chittagong Division	TRUE	3	3	4	9.56225827467283	41-50
1	TRUE	TRUE	TRUE	TRUE	2014	19	0	1	Chittagong Zila	Chittagong Division	TRUE	3	3	4	9.56225827467283	51-60
0	TRUE	TRUE	TRUE	FALSE	2014	19	0	1	Chittagong Zila	Chittagong Division	TRUE	3	3	2	9.56225827467283	10-20
1	TRUE	TRUE	TRUE	FALSE	2014	19	0	1	Chittagong Zila	Chittagong Division	TRUE	3	3	2	9.56225827467283	51-60
0	TRUE	TRUE	TRUE	FALSE	2014	19	0	1	Chittagong Zila	Chittagong Division	TRUE	3	3	4	9.56225827467283	31-40
0	TRUE	TRUE	TRUE	FALSE	2014	19	0	1	Chittagong Zila	Chittagong Division	TRUE	3	3	4	9.56225827467283	10-20
1	TRUE	TRUE	TRUE	FALSE	2014	19	0	1	Chittagong Zila	Chittagong Division	TRUE	3	3	4	9.56225827467283	10-20
1	TRUE	TRUE	TRUE	FALSE	2014	19	0	1	Chittagong Zila	Chittagong Division	TRUE	3	3	4	9.56225827467283	10-20
0	TRUE	TRUE	TRUE	FALSE	2014	19	0	1	Chittagong Zila	Chittagong Division	TRUE	3	3	4	9.56225827467283	10-20
1	TRUE	TRUE	FALSE	TRUE	2014	19	0	1	Chittagong Zila	Chittagong Division	FALSE	2	2	2	9.56225827467283	21-30
0	TRUE	TRUE	FALSE	FALSE	2014	19	0	1	Chittagong Zila	Chittagong Division	FALSE	2	2	4	9.56225827467283	10-20
0	TRUE	TRUE	FALSE	FALSE	2014	19	0	1	Chittagong Zila	Chittagong Division	FALSE	2	2	4	9.56225827467283	51-60
0	TRUE	TRUE	FALSE	TRUE	2014	19	0	1	Chittagong Zila	Chittagong Division	TRUE	1	2	2	9.56225827467283	21-30
0	TRUE	TRUE	FALSE	FALSE	2014	19	0	1	Chittagong Zila	Chittagong Division	TRUE	1	2	2	9.56225827467283	<10
0	TRUE	FALSE	FALSE	FALSE	2014	19	0	1	Chittagong Zila	Chittagong Division	FALSE	4	1	3	9.56225827467283	51-60
0	TRUE	FALSE	FALSE	FALSE	2014	19	0	1	Chittagong Zila	Chittagong Division	FALSE	4	1	2	9.56225827467283	10-20
1	TRUE	TRUE	FALSE	TRUE	2014	20	1	0	Chittagong Zila	Chittagong Division	FALSE	2	3	3	10.9617866737941	31-40
1	TRUE	TRUE	FALSE	FALSE	2014	20	1	0	Chittagong Zila	Chittagong Division	FALSE	2	3	3	10.9617866737941	21-30
1	TRUE	TRUE	FALSE	FALSE	2014	20	1	0	Chittagong Zila	Chittagong Division	FALSE	2	3	1	10.9617866737941	21-30
0	TRUE	TRUE	FALSE	TRUE	2014	20	1	0	Chittagong Zila	Chittagong Division	FALSE	2	3	4	10.9617866737941	31-40
0	TRUE	TRUE	FALSE	FALSE	2014	20	1	0	Chittagong Zila	Chittagong Division	FALSE	2	3	4	10.9617866737941	>60
0	TRUE	TRUE	FALSE	TRUE	2014	20	1	0	Chittagong Zila	Chittagong Division	TRUE	2	2	2	10.9617866737941	41-50
1	TRUE	TRUE	FALSE	FALSE	2014	20	1	0	Chittagong Zila	Chittagong Division	TRUE	2	2	1	10.9617866737941	21-30
1	TRUE	TRUE	FALSE	FALSE	2014	20	1	0	Chittagong Zila	Chittagong Division	TRUE	2	2	2	10.9617866737941	51-60
1	TRUE	TRUE	TRUE	FALSE	2014	20	1	0	Chittagong Zila	Chittagong Division	FALSE	2	4	2	10.9617866737941	>60
0	TRUE	TRUE	TRUE	FALSE	2014	20	1	0	Chittagong Zila	Chittagong Division	FALSE	2	4	2	10.9617866737941	51-60
0	TRUE	TRUE	TRUE	FALSE	2014	20	1	0	Chittagong Zila	Chittagong Division	FALSE	2	4	2	10.9617866737941	31-40
1	TRUE	TRUE	TRUE	FALSE	2014	20	1	0	Chittagong Zila	Chittagong Division	FALSE	2	4	2	10.9617866737941	10-20
0	TRUE	TRUE	TRUE	FALSE	2014	20	1	0	Chittagong Zila	Chittagong Division	FALSE	2	4	2	10.9617866737941	10-20
1	TRUE	TRUE	TRUE	TRUE	2014	20	1	0	Chittagong Zila	Chittagong Division	FALSE	2	4	2	10.9617866737941	41-50
1	TRUE	TRUE	TRUE	FALSE	2014	20	1	0	Chittagong Zila	Chittagong Division	FALSE	2	4	3	10.9617866737941	31-40
0	FALSE	TRUE	FALSE	TRUE	2014	20	1	0	Chittagong Zila	Chittagong Division	FALSE	1	3	3	10.9617866737941	21-30
0	FALSE	TRUE	FALSE	TRUE	2014	20	1	0	Chittagong Zila	Chittagong Division	FALSE	1	3	4	10.9617866737941	>60
1	FALSE	TRUE	FALSE	TRUE	2014	20	1	0	Chittagong Zila	Chittagong Division	FALSE	1	3	3	10.9617866737941	21-30
1	TRUE	TRUE	TRUE	FALSE	2014	20	1	0	Chittagong Zila	Chittagong Division	FALSE	3	3	2	10.9617866737941	>60
0	TRUE	TRUE	TRUE	FALSE	2014	20	1	0	Chittagong Zila	Chittagong Division	FALSE	3	3	3	10.9617866737941	21-30
0	TRUE	TRUE	TRUE	FALSE	2014	20	1	0	Chittagong Zila	Chittagong Division	FALSE	3	3	3	10.9617866737941	<10
0	TRUE	TRUE	TRUE	FALSE	2014	20	1	0	Chittagong Zila	Chittagong Division	FALSE	3	3	1	10.9617866737941	51-60
0	TRUE	TRUE	TRUE	FALSE	2014	20	1	0	Chittagong Zila	Chittagong Division	FALSE	1	3	3	10.9617866737941	21-30
1	TRUE	TRUE	TRUE	FALSE	2014	20	1	0	Chittagong Zila	Chittagong Division	FALSE	1	3	3	10.9617866737941	10-20
1	TRUE	TRUE	TRUE	FALSE	2014	20	1	0	Chittagong Zila	Chittagong Division	FALSE	1	3	3	10.9617866737941	10-20
1	TRUE	TRUE	TRUE	FALSE	2014	20	1	0	Chittagong Zila	Chittagong Division	FALSE	1	3	3	10.9617866737941	31-40
0	TRUE	TRUE	TRUE	TRUE	2014	20	1	0	Chittagong Zila	Chittagong Division	FALSE	1	4	3	10.9617866737941	51-60
0	TRUE	TRUE	TRUE	FALSE	2014	20	1	0	Chittagong Zila	Chittagong Division	FALSE	1	4	3	10.9617866737941	10-20
1	TRUE	TRUE	TRUE	FALSE	2014	20	1	0	Chittagong Zila	Chittagong Division	TRUE	4	3	3	10.9617866737941	51-60
0	TRUE	TRUE	TRUE	FALSE	2014	20	1	0	Chittagong Zila	Chittagong Division	TRUE	4	3	4	10.9617866737941	41-50
0	TRUE	TRUE	TRUE	FALSE	2014	20	1	0	Chittagong Zila	Chittagong Division	TRUE	4	3	4	10.9617866737941	10-20
1	TRUE	TRUE	TRUE	TRUE	2014	20	1	0	Chittagong Zila	Chittagong Division	FALSE	1	4	1	10.9617866737941	31-40
1	TRUE	TRUE	TRUE	FALSE	2014	20	1	0	Chittagong Zila	Chittagong Division	FALSE	1	4	4	10.9617866737941	31-40
0	TRUE	TRUE	TRUE	FALSE	2014	20	1	0	Chittagong Zila	Chittagong Division	FALSE	1	4	4	10.9617866737941	>60
0	TRUE	TRUE	TRUE	FALSE	2014	20	1	0	Chittagong Zila	Chittagong Division	FALSE	1	4	4	10.9617866737941	21-30
1	TRUE	TRUE	TRUE	FALSE	2014	20	1	0	Chittagong Zila	Chittagong Division	FALSE	1	4	2	10.9617866737941	<10
0	TRUE	TRUE	TRUE	TRUE	2014	20	1	0	Chittagong Zila	Chittagong Division	FALSE	1	4	2	10.9617866737941	21-30
1	TRUE	TRUE	TRUE	FALSE	2014	20	1	0	Chittagong Zila	Chittagong Division	FALSE	1	4	2	10.9617866737941	31-40
0	TRUE	TRUE	TRUE	FALSE	2014	20	1	0	Chittagong Zila	Chittagong Division	FALSE	1	4	2	10.9617866737941	31-40
1	TRUE	TRUE	TRUE	FALSE	2014	20	1	0	Chittagong Zila	Chittagong Division	FALSE	1	4	2	10.9617866737941	10-20
1	TRUE	TRUE	TRUE	FALSE	2014	20	1	0	Chittagong Zila	Chittagong Division	FALSE	1	4	2	10.9617866737941	<10
0	TRUE	TRUE	FALSE	FALSE	2014	20	1	0	Chittagong Zila	Chittagong Division	FALSE	3	1	4	10.9617866737941	31-40
1	TRUE	TRUE	FALSE	FALSE	2014	20	1	0	Chittagong Zila	Chittagong Division	FALSE	3	1	4	10.9617866737941	10-20
1	TRUE	TRUE	FALSE	FALSE	2014	20	1	0	Chittagong Zila	Chittagong Division	FALSE	3	1	4	10.9617866737941	10-20
1	TRUE	TRUE	TRUE	FALSE	2014	21	0	1	Comilla Zila	Chittagong Division	TRUE	1	3	1	10.9759516099808	31-40
1	TRUE	TRUE	TRUE	TRUE	2014	21	0	1	Comilla Zila	Chittagong Division	TRUE	1	3	3	10.9759516099808	21-30
0	TRUE	TRUE	TRUE	FALSE	2014	21	0	1	Comilla Zila	Chittagong Division	TRUE	1	3	3	10.9759516099808	21-30
1	TRUE	TRUE	TRUE	TRUE	2014	21	0	1	Comilla Zila	Chittagong Division	TRUE	1	3	1	10.9759516099808	10-20
0	TRUE	TRUE	TRUE	FALSE	2014	21	0	1	Comilla Zila	Chittagong Division	TRUE	1	3	1	10.9759516099808	10-20
1	TRUE	TRUE	TRUE	FALSE	2014	21	0	1	Comilla Zila	Chittagong Division	TRUE	2	3	2	10.9759516099808	>60
0	TRUE	TRUE	TRUE	FALSE	2014	21	0	1	Comilla Zila	Chittagong Division	TRUE	2	3	1	10.9759516099808	41-50
1	TRUE	TRUE	TRUE	FALSE	2014	21	0	1	Comilla Zila	Chittagong Division	TRUE	2	3	1	10.9759516099808	21-30
0	TRUE	TRUE	TRUE	FALSE	2014	21	0	1	Comilla Zila	Chittagong Division	TRUE	2	3	2	10.9759516099808	21-30
1	TRUE	TRUE	TRUE	FALSE	2014	21	0	1	Comilla Zila	Chittagong Division	TRUE	2	3	1	10.9759516099808	21-30
0	TRUE	TRUE	TRUE	FALSE	2014	21	0	1	Comilla Zila	Chittagong Division	TRUE	2	3	2	10.9759516099808	<10
0	TRUE	FALSE	FALSE	FALSE	2014	21	0	1	Comilla Zila	Chittagong Division	TRUE	4	2	4	10.9759516099808	>60
0	TRUE	FALSE	FALSE	FALSE	2014	21	0	1	Comilla Zila	Chittagong Division	TRUE	4	2	2	10.9759516099808	31-40
1	TRUE	FALSE	FALSE	FALSE	2014	21	0	1	Comilla Zila	Chittagong Division	TRUE	4	2	1	10.9759516099808	10-20
0	TRUE	FALSE	FALSE	FALSE	2014	21	0	1	Comilla Zila	Chittagong Division	TRUE	4	2	2	10.9759516099808	<10
1	TRUE	TRUE	TRUE	FALSE	2014	21	0	1	Comilla Zila	Chittagong Division	TRUE	2	4	1	10.9759516099808	>60
1	TRUE	TRUE	TRUE	TRUE	2014	21	0	1	Comilla Zila	Chittagong Division	TRUE	2	4	2	10.9759516099808	21-30
1	TRUE	TRUE	TRUE	FALSE	2014	21	0	1	Comilla Zila	Chittagong Division	TRUE	2	4	1	10.9759516099808	10-20
1	TRUE	TRUE	TRUE	FALSE	2014	21	0	1	Comilla Zila	Chittagong Division	TRUE	2	4	1	10.9759516099808	10-20
1	TRUE	TRUE	TRUE	FALSE	2014	21	0	1	Comilla Zila	Chittagong Division	TRUE	4	4	2	10.9759516099808	>60
0	TRUE	TRUE	TRUE	FALSE	2014	21	0	1	Comilla Zila	Chittagong Division	TRUE	4	4	1	10.9759516099808	51-60
0	TRUE	TRUE	TRUE	TRUE	2014	21	0	1	Comilla Zila	Chittagong Division	TRUE	4	4	1	10.9759516099808	21-30
0	TRUE	TRUE	TRUE	FALSE	2014	21	0	1	Comilla Zila	Chittagong Division	TRUE	4	4	2	10.9759516099808	10-20
1	TRUE	TRUE	TRUE	FALSE	2014	21	0	1	Comilla Zila	Chittagong Division	TRUE	3	3	2	10.9759516099808	41-50
0	TRUE	TRUE	TRUE	FALSE	2014	21	0	1	Comilla Zila	Chittagong Division	TRUE	3	3	3	10.9759516099808	31-40
1	TRUE	TRUE	TRUE	TRUE	2014	21	0	1	Comilla Zila	Chittagong Division	TRUE	3	3	1	10.9759516099808	10-20
1	TRUE	TRUE	TRUE	FALSE	2014	21	0	1	Comilla Zila	Chittagong Division	TRUE	3	3	1	10.9759516099808	10-20
1	TRUE	TRUE	TRUE	FALSE	2014	21	0	1	Comilla Zila	Chittagong Division	FALSE	4	2	2	10.9759516099808	51-60
0	TRUE	TRUE	TRUE	FALSE	2014	21	0	1	Comilla Zila	Chittagong Division	FALSE	4	2	3	10.9759516099808	41-50
0	TRUE	TRUE	TRUE	FALSE	2014	21	0	1	Comilla Zila	Chittagong Division	FALSE	4	2	3	10.9759516099808	10-20
0	TRUE	FALSE	TRUE	FALSE	2014	21	0	1	Comilla Zila	Chittagong Division	FALSE	4	1	2	10.9759516099808	51-60
1	TRUE	FALSE	TRUE	FALSE	2014	21	0	1	Comilla Zila	Chittagong Division	FALSE	4	1	1	10.9759516099808	31-40
0	TRUE	FALSE	TRUE	FALSE	2014	21	0	1	Comilla Zila	Chittagong Division	FALSE	4	1	1	10.9759516099808	10-20
1	TRUE	TRUE	TRUE	FALSE	2014	21	0	1	Comilla Zila	Chittagong Division	FALSE	4	2	2	10.9759516099808	51-60
0	TRUE	TRUE	TRUE	FALSE	2014	21	0	1	Comilla Zila	Chittagong Division	FALSE	4	2	2	10.9759516099808	31-40
1	TRUE	TRUE	TRUE	FALSE	2014	21	0	1	Comilla Zila	Chittagong Division	FALSE	4	2	1	10.9759516099808	10-20
1	TRUE	TRUE	TRUE	TRUE	2014	21	0	1	Comilla Zila	Chittagong Division	FALSE	2	3	2	10.9759516099808	>60
0	TRUE	TRUE	TRUE	FALSE	2014	21	0	1	Comilla Zila	Chittagong Division	FALSE	2	3	3	10.9759516099808	51-60
1	TRUE	TRUE	TRUE	FALSE	2014	21	0	1	Comilla Zila	Chittagong Division	FALSE	3	3	2	10.9759516099808	51-60
1	TRUE	TRUE	TRUE	TRUE	2014	21	0	1	Comilla Zila	Chittagong Division	FALSE	3	3	3	10.9759516099808	31-40
1	TRUE	TRUE	TRUE	FALSE	2014	22	0	0	Comilla Zila	Chittagong Division	TRUE	2	4	3	10.6532832735288	21-30
1	TRUE	TRUE	TRUE	FALSE	2014	22	0	0	Comilla Zila	Chittagong Division	TRUE	2	4	3	10.6532832735288	10-20
1	TRUE	TRUE	TRUE	FALSE	2014	22	0	0	Comilla Zila	Chittagong Division	TRUE	2	4	4	10.6532832735288	10-20
1	TRUE	TRUE	TRUE	FALSE	2014	22	0	0	Comilla Zila	Chittagong Division	TRUE	2	4	2	10.6532832735288	21-30
0	TRUE	TRUE	TRUE	FALSE	2014	22	0	0	Comilla Zila	Chittagong Division	TRUE	2	4	4	10.6532832735288	10-20
1	TRUE	TRUE	TRUE	FALSE	2014	22	0	0	Comilla Zila	Chittagong Division	TRUE	1	2	4	10.6532832735288	51-60
0	TRUE	TRUE	TRUE	FALSE	2014	22	0	0	Comilla Zila	Chittagong Division	TRUE	1	2	4	10.6532832735288	31-40
1	TRUE	TRUE	TRUE	TRUE	2014	22	0	0	Comilla Zila	Chittagong Division	TRUE	1	2	1	10.6532832735288	21-30
1	TRUE	TRUE	TRUE	TRUE	2014	22	0	0	Comilla Zila	Chittagong Division	TRUE	1	2	1	10.6532832735288	10-20
1	TRUE	TRUE	TRUE	FALSE	2014	22	0	0	Comilla Zila	Chittagong Division	TRUE	1	2	4	10.6532832735288	10-20
1	TRUE	TRUE	TRUE	FALSE	2014	22	0	0	Comilla Zila	Chittagong Division	TRUE	3	4	4	10.6532832735288	>60
0	TRUE	TRUE	TRUE	FALSE	2014	22	0	0	Comilla Zila	Chittagong Division	TRUE	3	4	4	10.6532832735288	>60
0	TRUE	TRUE	TRUE	FALSE	2014	22	0	0	Comilla Zila	Chittagong Division	TRUE	3	4	4	10.6532832735288	21-30
1	TRUE	TRUE	FALSE	TRUE	2014	22	0	0	Comilla Zila	Chittagong Division	TRUE	3	2	1	10.6532832735288	31-40
1	TRUE	TRUE	FALSE	FALSE	2014	22	0	0	Comilla Zila	Chittagong Division	TRUE	3	2	4	10.6532832735288	10-20
0	TRUE	TRUE	FALSE	FALSE	2014	22	0	0	Comilla Zila	Chittagong Division	TRUE	3	2	4	10.6532832735288	21-30
0	TRUE	TRUE	FALSE	FALSE	2014	22	0	0	Comilla Zila	Chittagong Division	TRUE	3	2	4	10.6532832735288	<10
1	TRUE	TRUE	FALSE	FALSE	2014	22	0	0	Comilla Zila	Chittagong Division	FALSE	4	1	4	10.6532832735288	31-40
0	TRUE	TRUE	FALSE	FALSE	2014	22	0	0	Comilla Zila	Chittagong Division	FALSE	4	1	4	10.6532832735288	21-30
1	TRUE	TRUE	FALSE	FALSE	2014	22	0	0	Comilla Zila	Chittagong Division	FALSE	4	1	4	10.6532832735288	<10
1	TRUE	TRUE	FALSE	FALSE	2014	22	0	0	Comilla Zila	Chittagong Division	FALSE	4	1	4	10.6532832735288	10-20
1	TRUE	TRUE	FALSE	FALSE	2014	22	0	0	Comilla Zila	Chittagong Division	FALSE	4	1	4	10.6532832735288	<10
0	TRUE	TRUE	TRUE	FALSE	2014	22	0	0	Comilla Zila	Chittagong Division	TRUE	4	2	4	10.6532832735288	31-40
0	TRUE	TRUE	TRUE	FALSE	2014	22	0	0	Comilla Zila	Chittagong Division	TRUE	4	2	4	10.6532832735288	10-20
1	TRUE	TRUE	FALSE	TRUE	2014	22	0	0	Comilla Zila	Chittagong Division	TRUE	1	3	3	10.6532832735288	51-60
0	TRUE	TRUE	FALSE	FALSE	2014	22	0	0	Comilla Zila	Chittagong Division	TRUE	1	3	3	10.6532832735288	<10
0	TRUE	TRUE	FALSE	FALSE	2014	22	0	0	Comilla Zila	Chittagong Division	TRUE	1	3	3	10.6532832735288	<10
0	TRUE	TRUE	FALSE	FALSE	2014	22	0	0	Comilla Zila	Chittagong Division	TRUE	1	3	3	10.6532832735288	21-30
0	TRUE	TRUE	FALSE	FALSE	2014	22	0	0	Comilla Zila	Chittagong Division	TRUE	1	3	3	10.6532832735288	<10
0	TRUE	TRUE	FALSE	FALSE	2014	22	0	0	Comilla Zila	Chittagong Division	TRUE	1	3	4	10.6532832735288	41-50
0	TRUE	FALSE	TRUE	FALSE	2014	22	0	0	Comilla Zila	Chittagong Division	TRUE	4	1	3	10.6532832735288	31-40
1	TRUE	FALSE	TRUE	FALSE	2014	22	0	0	Comilla Zila	Chittagong Division	TRUE	4	1	4	10.6532832735288	10-20
1	TRUE	FALSE	TRUE	FALSE	2014	22	0	0	Comilla Zila	Chittagong Division	TRUE	4	1	4	10.6532832735288	<10
1	TRUE	TRUE	TRUE	FALSE	2014	22	0	0	Comilla Zila	Chittagong Division	TRUE	3	4	4	10.6532832735288	10-20
1	TRUE	TRUE	TRUE	FALSE	2014	22	0	0	Comilla Zila	Chittagong Division	TRUE	3	4	2	10.6532832735288	21-30
0	TRUE	TRUE	TRUE	FALSE	2014	22	0	0	Comilla Zila	Chittagong Division	TRUE	3	4	4	10.6532832735288	10-20
0	TRUE	TRUE	TRUE	FALSE	2014	22	0	0	Comilla Zila	Chittagong Division	TRUE	3	4	4	10.6532832735288	41-50
1	TRUE	TRUE	TRUE	TRUE	2014	22	0	0	Comilla Zila	Chittagong Division	TRUE	4	2	4	10.6532832735288	>60
0	TRUE	TRUE	TRUE	FALSE	2014	22	0	0	Comilla Zila	Chittagong Division	TRUE	4	2	4	10.6532832735288	>60
0	TRUE	TRUE	TRUE	FALSE	2014	22	0	0	Comilla Zila	Chittagong Division	TRUE	4	2	4	10.6532832735288	10-20
1	TRUE	TRUE	TRUE	FALSE	2014	22	0	0	Comilla Zila	Chittagong Division	TRUE	4	2	4	10.6532832735288	<10
1	TRUE	TRUE	TRUE	FALSE	2014	23	1	1	Comilla Zila	Chittagong Division	FALSE	3	3	1	9.83365194585972	21-30
0	TRUE	TRUE	TRUE	FALSE	2014	23	1	1	Comilla Zila	Chittagong Division	FALSE	3	3	1	9.83365194585972	41-50
0	TRUE	TRUE	TRUE	FALSE	2014	23	1	1	Comilla Zila	Chittagong Division	FALSE	3	3	2	9.83365194585972	10-20
1	TRUE	TRUE	TRUE	FALSE	2014	23	1	1	Comilla Zila	Chittagong Division	TRUE	2	3	3	9.83365194585972	51-60
0	TRUE	TRUE	TRUE	FALSE	2014	23	1	1	Comilla Zila	Chittagong Division	TRUE	2	3	1	9.83365194585972	41-50
1	TRUE	TRUE	TRUE	FALSE	2014	23	1	1	Comilla Zila	Chittagong Division	TRUE	1	4	2	9.83365194585972	>60
0	TRUE	TRUE	TRUE	FALSE	2014	23	1	1	Comilla Zila	Chittagong Division	TRUE	1	4	2	9.83365194585972	41-50
1	TRUE	TRUE	TRUE	TRUE	2014	23	1	1	Comilla Zila	Chittagong Division	TRUE	1	4	2	9.83365194585972	31-40
1	TRUE	TRUE	TRUE	FALSE	2014	23	1	1	Comilla Zila	Chittagong Division	TRUE	1	4	2	9.83365194585972	<10
0	TRUE	TRUE	TRUE	FALSE	2014	23	1	1	Comilla Zila	Chittagong Division	TRUE	1	4	1	9.83365194585972	21-30
1	TRUE	TRUE	TRUE	FALSE	2014	23	1	1	Comilla Zila	Chittagong Division	FALSE	3	4	4	9.83365194585972	51-60
0	TRUE	TRUE	TRUE	FALSE	2014	23	1	1	Comilla Zila	Chittagong Division	FALSE	3	4	4	9.83365194585972	41-50
1	TRUE	TRUE	TRUE	FALSE	2014	23	1	1	Comilla Zila	Chittagong Division	FALSE	3	4	3	9.83365194585972	10-20
1	TRUE	TRUE	TRUE	FALSE	2014	23	1	1	Comilla Zila	Chittagong Division	FALSE	3	4	4	9.83365194585972	10-20
0	TRUE	TRUE	TRUE	FALSE	2014	23	1	1	Comilla Zila	Chittagong Division	FALSE	3	4	4	9.83365194585972	<10
0	TRUE	TRUE	TRUE	FALSE	2014	23	1	1	Comilla Zila	Chittagong Division	FALSE	3	4	4	9.83365194585972	<10
1	TRUE	TRUE	TRUE	FALSE	2014	23	1	1	Comilla Zila	Chittagong Division	FALSE	4	3	2	9.83365194585972	51-60
0	TRUE	TRUE	TRUE	FALSE	2014	23	1	1	Comilla Zila	Chittagong Division	FALSE	4	3	4	9.83365194585972	51-60
0	TRUE	TRUE	TRUE	FALSE	2014	23	1	1	Comilla Zila	Chittagong Division	FALSE	4	3	3	9.83365194585972	10-20
0	TRUE	TRUE	TRUE	FALSE	2014	23	1	1	Comilla Zila	Chittagong Division	FALSE	4	3	3	9.83365194585972	21-30
0	TRUE	TRUE	TRUE	FALSE	2014	23	1	1	Comilla Zila	Chittagong Division	FALSE	4	3	3	9.83365194585972	>60
0	TRUE	TRUE	TRUE	FALSE	2014	23	1	1	Comilla Zila	Chittagong Division	FALSE	4	3	4	9.83365194585972	<10
1	TRUE	TRUE	TRUE	FALSE	2014	23	1	1	Comilla Zila	Chittagong Division	FALSE	1	4	3	9.83365194585972	31-40
1	TRUE	TRUE	TRUE	TRUE	2014	23	1	1	Comilla Zila	Chittagong Division	FALSE	1	4	3	9.83365194585972	>60
0	TRUE	TRUE	TRUE	TRUE	2014	23	1	1	Comilla Zila	Chittagong Division	FALSE	1	4	3	9.83365194585972	21-30
0	TRUE	TRUE	TRUE	TRUE	2014	23	1	1	Comilla Zila	Chittagong Division	FALSE	1	4	4	9.83365194585972	31-40
1	TRUE	TRUE	TRUE	TRUE	2014	23	1	1	Comilla Zila	Chittagong Division	FALSE	1	4	4	9.83365194585972	10-20
0	TRUE	TRUE	TRUE	FALSE	2014	23	1	1	Comilla Zila	Chittagong Division	FALSE	1	4	4	9.83365194585972	10-20
0	TRUE	TRUE	TRUE	TRUE	2014	23	1	1	Comilla Zila	Chittagong Division	FALSE	1	4	4	9.83365194585972	<10
0	TRUE	TRUE	TRUE	TRUE	2014	23	1	1	Comilla Zila	Chittagong Division	FALSE	1	4	3	9.83365194585972	10-20
0	TRUE	TRUE	TRUE	TRUE	2014	23	1	1	Comilla Zila	Chittagong Division	FALSE	1	4	3	9.83365194585972	>60
1	TRUE	TRUE	TRUE	TRUE	2014	23	1	1	Comilla Zila	Chittagong Division	TRUE	1	3	4	9.83365194585972	>60
1	TRUE	TRUE	TRUE	FALSE	2014	23	1	1	Comilla Zila	Chittagong Division	TRUE	1	3	1	9.83365194585972	21-30
0	TRUE	TRUE	TRUE	FALSE	2014	23	1	1	Comilla Zila	Chittagong Division	TRUE	1	3	4	9.83365194585972	51-60
0	TRUE	TRUE	TRUE	FALSE	2014	23	1	1	Comilla Zila	Chittagong Division	FALSE	3	3	4	9.83365194585972	41-50
1	TRUE	TRUE	TRUE	FALSE	2014	23	1	1	Comilla Zila	Chittagong Division	FALSE	1	4	1	9.83365194585972	51-60
0	TRUE	TRUE	TRUE	TRUE	2014	23	1	1	Comilla Zila	Chittagong Division	FALSE	1	4	1	9.83365194585972	41-50
1	TRUE	TRUE	TRUE	FALSE	2014	23	1	1	Comilla Zila	Chittagong Division	FALSE	1	4	1	9.83365194585972	21-30
0	TRUE	TRUE	TRUE	FALSE	2014	23	1	1	Comilla Zila	Chittagong Division	FALSE	1	4	1	9.83365194585972	10-20
1	TRUE	TRUE	TRUE	FALSE	2014	23	1	1	Comilla Zila	Chittagong Division	FALSE	1	4	2	9.83365194585972	10-20
1	TRUE	TRUE	TRUE	FALSE	2014	23	1	1	Comilla Zila	Chittagong Division	TRUE	1	3	2	9.83365194585972	31-40
0	TRUE	TRUE	TRUE	FALSE	2014	23	1	1	Comilla Zila	Chittagong Division	TRUE	1	3	2	9.83365194585972	31-40
0	TRUE	TRUE	TRUE	FALSE	2014	23	1	1	Comilla Zila	Chittagong Division	TRUE	1	3	2	9.83365194585972	<10
0	TRUE	TRUE	TRUE	FALSE	2014	23	1	1	Comilla Zila	Chittagong Division	TRUE	1	3	2	9.83365194585972	10-20
1	TRUE	TRUE	TRUE	FALSE	2014	23	1	1	Comilla Zila	Chittagong Division	TRUE	1	3	2	9.83365194585972	<10
1	TRUE	FALSE	FALSE	FALSE	2014	24	0	1	Cox's Bazar Zila	Chittagong Division	FALSE	4	2	3	9.56112384460222	51-60
1	TRUE	FALSE	FALSE	FALSE	2014	24	0	1	Cox's Bazar Zila	Chittagong Division	FALSE	4	2	3	9.56112384460222	21-30
0	TRUE	FALSE	FALSE	FALSE	2014	24	0	1	Cox's Bazar Zila	Chittagong Division	FALSE	4	2	4	9.56112384460222	31-40
0	TRUE	FALSE	FALSE	FALSE	2014	24	0	1	Cox's Bazar Zila	Chittagong Division	FALSE	4	2	4	9.56112384460222	10-20
0	TRUE	FALSE	FALSE	FALSE	2014	24	0	1	Cox's Bazar Zila	Chittagong Division	FALSE	4	2	4	9.56112384460222	10-20
0	TRUE	FALSE	FALSE	FALSE	2014	24	0	1	Cox's Bazar Zila	Chittagong Division	FALSE	4	2	4	9.56112384460222	10-20
1	TRUE	FALSE	FALSE	FALSE	2014	24	0	1	Cox's Bazar Zila	Chittagong Division	FALSE	4	2	4	9.56112384460222	<10
1	TRUE	FALSE	FALSE	FALSE	2014	24	0	1	Cox's Bazar Zila	Chittagong Division	FALSE	4	2	4	9.56112384460222	<10
1	TRUE	FALSE	FALSE	FALSE	2014	24	0	1	Cox's Bazar Zila	Chittagong Division	FALSE	4	2	4	9.56112384460222	<10
0	TRUE	TRUE	TRUE	FALSE	2014	24	0	1	Cox's Bazar Zila	Chittagong Division	FALSE	4	3	3	9.56112384460222	51-60
0	TRUE	TRUE	TRUE	FALSE	2014	24	0	1	Cox's Bazar Zila	Chittagong Division	FALSE	4	3	4	9.56112384460222	10-20
0	TRUE	TRUE	TRUE	FALSE	2014	24	0	1	Cox's Bazar Zila	Chittagong Division	FALSE	4	3	4	9.56112384460222	<10
1	TRUE	TRUE	TRUE	FALSE	2014	24	0	1	Cox's Bazar Zila	Chittagong Division	FALSE	4	3	1	9.56112384460222	>60
0	TRUE	FALSE	FALSE	TRUE	2014	24	0	1	Cox's Bazar Zila	Chittagong Division	TRUE	4	2	4	9.56112384460222	21-30
0	TRUE	FALSE	FALSE	FALSE	2014	24	0	1	Cox's Bazar Zila	Chittagong Division	TRUE	4	2	4	9.56112384460222	<10
0	TRUE	FALSE	FALSE	FALSE	2014	24	0	1	Cox's Bazar Zila	Chittagong Division	TRUE	4	2	4	9.56112384460222	<10
0	TRUE	FALSE	FALSE	FALSE	2014	24	0	1	Cox's Bazar Zila	Chittagong Division	TRUE	4	2	4	9.56112384460222	<10
0	TRUE	FALSE	TRUE	FALSE	2014	24	0	1	Cox's Bazar Zila	Chittagong Division	FALSE	3	2	3	9.56112384460222	21-30
1	TRUE	FALSE	TRUE	FALSE	2014	24	0	1	Cox's Bazar Zila	Chittagong Division	FALSE	3	2	3	9.56112384460222	<10
0	TRUE	FALSE	TRUE	FALSE	2014	24	0	1	Cox's Bazar Zila	Chittagong Division	FALSE	3	2	4	9.56112384460222	10-20
1	TRUE	FALSE	FALSE	TRUE	2014	24	0	1	Cox's Bazar Zila	Chittagong Division	FALSE	4	1	2	9.56112384460222	31-40
0	TRUE	FALSE	FALSE	FALSE	2014	24	0	1	Cox's Bazar Zila	Chittagong Division	FALSE	4	1	3	9.56112384460222	21-30
0	TRUE	FALSE	FALSE	FALSE	2014	24	0	1	Cox's Bazar Zila	Chittagong Division	FALSE	4	1	3	9.56112384460222	<10
1	TRUE	FALSE	FALSE	FALSE	2014	24	0	1	Cox's Bazar Zila	Chittagong Division	FALSE	4	1	2	9.56112384460222	<10
0	TRUE	TRUE	TRUE	FALSE	2014	24	0	1	Cox's Bazar Zila	Chittagong Division	FALSE	2	3	2	9.56112384460222	31-40
0	TRUE	TRUE	TRUE	FALSE	2014	24	0	1	Cox's Bazar Zila	Chittagong Division	FALSE	2	3	2	9.56112384460222	<10
0	TRUE	TRUE	TRUE	FALSE	2014	24	0	1	Cox's Bazar Zila	Chittagong Division	FALSE	2	3	4	9.56112384460222	<10
1	TRUE	TRUE	TRUE	FALSE	2014	24	0	1	Cox's Bazar Zila	Chittagong Division	FALSE	2	3	4	9.56112384460222	<10
1	TRUE	TRUE	TRUE	FALSE	2014	24	0	1	Cox's Bazar Zila	Chittagong Division	FALSE	2	3	4	9.56112384460222	41-50
1	TRUE	TRUE	TRUE	FALSE	2014	24	0	1	Cox's Bazar Zila	Chittagong Division	FALSE	2	1	4	9.56112384460222	41-50
1	TRUE	FALSE	FALSE	FALSE	2014	24	0	1	Cox's Bazar Zila	Chittagong Division	FALSE	2	2	2	9.56112384460222	41-50
0	TRUE	FALSE	FALSE	FALSE	2014	24	0	1	Cox's Bazar Zila	Chittagong Division	FALSE	2	2	4	9.56112384460222	21-30
0	TRUE	FALSE	FALSE	FALSE	2014	24	0	1	Cox's Bazar Zila	Chittagong Division	FALSE	2	2	4	9.56112384460222	10-20
1	TRUE	FALSE	FALSE	FALSE	2014	24	0	1	Cox's Bazar Zila	Chittagong Division	FALSE	2	2	4	9.56112384460222	<10
1	TRUE	FALSE	FALSE	FALSE	2014	24	0	1	Cox's Bazar Zila	Chittagong Division	FALSE	2	2	4	9.56112384460222	<10
1	TRUE	TRUE	FALSE	FALSE	2014	24	0	1	Cox's Bazar Zila	Chittagong Division	FALSE	3	3	2	9.56112384460222	31-40
0	TRUE	TRUE	FALSE	FALSE	2014	24	0	1	Cox's Bazar Zila	Chittagong Division	FALSE	3	3	4	9.56112384460222	31-40
1	TRUE	TRUE	FALSE	FALSE	2014	24	0	1	Cox's Bazar Zila	Chittagong Division	FALSE	3	3	4	9.56112384460222	<10
1	TRUE	TRUE	FALSE	FALSE	2014	24	0	1	Cox's Bazar Zila	Chittagong Division	FALSE	3	3	4	9.56112384460222	10-20
1	TRUE	FALSE	FALSE	FALSE	2014	24	0	1	Cox's Bazar Zila	Chittagong Division	FALSE	4	2	1	9.56112384460222	51-60
1	TRUE	FALSE	FALSE	FALSE	2014	24	0	1	Cox's Bazar Zila	Chittagong Division	FALSE	4	2	1	9.56112384460222	<10
1	TRUE	TRUE	TRUE	FALSE	2014	25	0	0	Feni Zila	Chittagong Division	TRUE	3	4	1	6.46894567277998	51-60
0	TRUE	TRUE	TRUE	FALSE	2014	25	0	0	Feni Zila	Chittagong Division	TRUE	3	4	2	6.46894567277998	51-60
0	TRUE	TRUE	TRUE	TRUE	2014	25	0	0	Feni Zila	Chittagong Division	TRUE	3	4	2	6.46894567277998	10-20
0	TRUE	TRUE	TRUE	FALSE	2014	25	0	0	Feni Zila	Chittagong Division	TRUE	3	4	4	6.46894567277998	21-30
1	TRUE	TRUE	TRUE	FALSE	2014	25	0	0	Feni Zila	Chittagong Division	TRUE	3	4	3	6.46894567277998	>60
0	TRUE	TRUE	TRUE	FALSE	2014	25	0	0	Feni Zila	Chittagong Division	TRUE	3	4	3	6.46894567277998	<10
1	TRUE	TRUE	TRUE	FALSE	2014	25	0	0	Feni Zila	Chittagong Division	TRUE	2	4	3	6.46894567277998	>60
1	TRUE	TRUE	TRUE	FALSE	2014	25	0	0	Feni Zila	Chittagong Division	TRUE	2	4	1	6.46894567277998	31-40
0	TRUE	TRUE	TRUE	FALSE	2014	25	0	0	Feni Zila	Chittagong Division	TRUE	2	4	2	6.46894567277998	51-60
1	TRUE	TRUE	TRUE	FALSE	2014	25	0	0	Feni Zila	Chittagong Division	TRUE	2	4	1	6.46894567277998	<10
0	TRUE	TRUE	TRUE	FALSE	2014	25	0	0	Feni Zila	Chittagong Division	TRUE	2	4	2	6.46894567277998	21-30
1	TRUE	TRUE	TRUE	FALSE	2014	25	0	0	Feni Zila	Chittagong Division	FALSE	2	4	2	6.46894567277998	>60
1	TRUE	TRUE	TRUE	FALSE	2014	25	0	0	Feni Zila	Chittagong Division	FALSE	2	4	1	6.46894567277998	21-30
1	TRUE	TRUE	TRUE	FALSE	2014	25	0	0	Feni Zila	Chittagong Division	FALSE	2	4	2	6.46894567277998	21-30
0	TRUE	TRUE	TRUE	FALSE	2014	25	0	0	Feni Zila	Chittagong Division	FALSE	2	4	4	6.46894567277998	>60
0	TRUE	TRUE	TRUE	FALSE	2014	25	0	0	Feni Zila	Chittagong Division	FALSE	2	4	2	6.46894567277998	21-30
1	TRUE	TRUE	TRUE	TRUE	2014	25	0	0	Feni Zila	Chittagong Division	FALSE	2	3	3	6.46894567277998	>60
0	TRUE	TRUE	TRUE	FALSE	2014	25	0	0	Feni Zila	Chittagong Division	FALSE	2	3	2	6.46894567277998	>60
0	TRUE	TRUE	TRUE	FALSE	2014	25	0	0	Feni Zila	Chittagong Division	FALSE	2	3	3	6.46894567277998	31-40
1	TRUE	TRUE	FALSE	FALSE	2014	25	0	0	Feni Zila	Chittagong Division	FALSE	4	1	4	6.46894567277998	51-60
0	TRUE	TRUE	FALSE	FALSE	2014	25	0	0	Feni Zila	Chittagong Division	FALSE	4	1	1	6.46894567277998	31-40
0	TRUE	TRUE	FALSE	FALSE	2014	25	0	0	Feni Zila	Chittagong Division	FALSE	4	1	4	6.46894567277998	10-20
1	TRUE	TRUE	FALSE	FALSE	2014	25	0	0	Feni Zila	Chittagong Division	FALSE	4	1	4	6.46894567277998	<10
0	TRUE	FALSE	FALSE	FALSE	2014	25	0	0	Feni Zila	Chittagong Division	FALSE	3	3	3	6.46894567277998	41-50
0	TRUE	FALSE	FALSE	FALSE	2014	25	0	0	Feni Zila	Chittagong Division	FALSE	3	3	4	6.46894567277998	10-20
0	TRUE	FALSE	FALSE	FALSE	2014	25	0	0	Feni Zila	Chittagong Division	FALSE	3	3	4	6.46894567277998	<10
1	TRUE	TRUE	FALSE	FALSE	2014	25	0	0	Feni Zila	Chittagong Division	FALSE	4	3	2	6.46894567277998	>60
1	TRUE	TRUE	FALSE	FALSE	2014	25	0	0	Feni Zila	Chittagong Division	FALSE	4	3	2	6.46894567277998	21-30
0	TRUE	TRUE	FALSE	FALSE	2014	25	0	0	Feni Zila	Chittagong Division	FALSE	4	3	4	6.46894567277998	41-50
1	TRUE	TRUE	TRUE	TRUE	2014	25	0	0	Feni Zila	Chittagong Division	FALSE	3	2	1	6.46894567277998	31-40
0	TRUE	TRUE	TRUE	FALSE	2014	25	0	0	Feni Zila	Chittagong Division	FALSE	3	2	4	6.46894567277998	<10
0	TRUE	FALSE	TRUE	FALSE	2014	25	0	0	Feni Zila	Chittagong Division	FALSE	4	4	4	6.46894567277998	10-20
0	TRUE	FALSE	TRUE	FALSE	2014	25	0	0	Feni Zila	Chittagong Division	FALSE	4	4	3	6.46894567277998	10-20
1	TRUE	FALSE	TRUE	FALSE	2014	25	0	0	Feni Zila	Chittagong Division	FALSE	4	4	4	6.46894567277998	<10
0	TRUE	FALSE	TRUE	FALSE	2014	25	0	0	Feni Zila	Chittagong Division	FALSE	4	4	4	6.46894567277998	<10
0	TRUE	FALSE	TRUE	FALSE	2014	25	0	0	Feni Zila	Chittagong Division	FALSE	4	4	4	6.46894567277998	21-30
0	TRUE	TRUE	TRUE	FALSE	2014	25	0	0	Feni Zila	Chittagong Division	FALSE	4	4	2	6.46894567277998	>60
0	TRUE	TRUE	TRUE	FALSE	2014	25	0	0	Feni Zila	Chittagong Division	FALSE	4	4	1	6.46894567277998	21-30
0	TRUE	TRUE	TRUE	FALSE	2014	25	0	0	Feni Zila	Chittagong Division	FALSE	4	4	1	6.46894567277998	10-20
0	TRUE	TRUE	TRUE	FALSE	2014	25	0	0	Feni Zila	Chittagong Division	FALSE	4	4	1	6.46894567277998	10-20
1	TRUE	TRUE	FALSE	FALSE	2014	26	1	0	Feni Zila	Chittagong Division	TRUE	4	1	4	8.54525732145088	51-60
0	TRUE	TRUE	FALSE	FALSE	2014	26	1	0	Feni Zila	Chittagong Division	TRUE	4	1	4	8.54525732145088	41-50
0	NA	NA	NA	FALSE	2014	26	1	0	Feni Zila	Chittagong Division	NA	NA	NA	4	8.54525732145088	21-30
0	NA	NA	NA	FALSE	2014	26	1	0	Feni Zila	Chittagong Division	NA	NA	NA	4	8.54525732145088	<10
1	TRUE	TRUE	TRUE	FALSE	2014	26	1	0	Feni Zila	Chittagong Division	TRUE	1	1	4	8.54525732145088	31-40
0	TRUE	TRUE	TRUE	FALSE	2014	26	1	0	Feni Zila	Chittagong Division	TRUE	1	1	4	8.54525732145088	21-30
0	TRUE	TRUE	TRUE	FALSE	2014	26	1	0	Feni Zila	Chittagong Division	TRUE	1	1	4	8.54525732145088	<10
0	TRUE	TRUE	TRUE	FALSE	2014	26	1	0	Feni Zila	Chittagong Division	TRUE	1	1	4	8.54525732145088	10-20
1	TRUE	TRUE	TRUE	TRUE	2014	26	1	0	Feni Zila	Chittagong Division	TRUE	1	1	4	8.54525732145088	21-30
1	TRUE	TRUE	TRUE	FALSE	2014	26	1	0	Feni Zila	Chittagong Division	TRUE	1	3	4	8.54525732145088	21-30
1	TRUE	TRUE	TRUE	FALSE	2014	26	1	0	Feni Zila	Chittagong Division	TRUE	1	3	4	8.54525732145088	>60
0	TRUE	TRUE	TRUE	FALSE	2014	26	1	0	Feni Zila	Chittagong Division	TRUE	1	3	4	8.54525732145088	51-60
1	TRUE	TRUE	TRUE	TRUE	2014	26	1	0	Feni Zila	Chittagong Division	TRUE	1	3	4	8.54525732145088	10-20
1	TRUE	TRUE	TRUE	FALSE	2014	26	1	0	Feni Zila	Chittagong Division	TRUE	1	3	4	8.54525732145088	21-30
0	TRUE	TRUE	TRUE	FALSE	2014	26	1	0	Feni Zila	Chittagong Division	TRUE	2	1	4	8.54525732145088	41-50
0	TRUE	TRUE	TRUE	FALSE	2014	26	1	0	Feni Zila	Chittagong Division	TRUE	2	1	4	8.54525732145088	>60
1	TRUE	TRUE	TRUE	FALSE	2014	26	1	0	Feni Zila	Chittagong Division	TRUE	2	1	4	8.54525732145088	10-20
1	TRUE	TRUE	TRUE	FALSE	2014	26	1	0	Feni Zila	Chittagong Division	TRUE	2	1	4	8.54525732145088	10-20
1	TRUE	TRUE	TRUE	FALSE	2014	26	1	0	Feni Zila	Chittagong Division	TRUE	2	1	4	8.54525732145088	<10
1	TRUE	TRUE	FALSE	FALSE	2014	26	1	0	Feni Zila	Chittagong Division	TRUE	2	1	4	8.54525732145088	>60
1	TRUE	TRUE	TRUE	FALSE	2014	26	1	0	Feni Zila	Chittagong Division	TRUE	3	3	4	8.54525732145088	51-60
0	TRUE	TRUE	TRUE	FALSE	2014	26	1	0	Feni Zila	Chittagong Division	TRUE	3	3	4	8.54525732145088	>60
1	TRUE	TRUE	TRUE	FALSE	2014	26	1	0	Feni Zila	Chittagong Division	TRUE	3	3	4	8.54525732145088	10-20
0	TRUE	TRUE	TRUE	FALSE	2014	26	1	0	Feni Zila	Chittagong Division	TRUE	3	3	4	8.54525732145088	10-20
1	TRUE	TRUE	TRUE	FALSE	2014	26	1	0	Feni Zila	Chittagong Division	TRUE	3	3	4	8.54525732145088	<10
1	TRUE	TRUE	TRUE	FALSE	2014	26	1	0	Feni Zila	Chittagong Division	TRUE	1	3	4	8.54525732145088	21-30
1	TRUE	TRUE	TRUE	FALSE	2014	26	1	0	Feni Zila	Chittagong Division	TRUE	1	3	4	8.54525732145088	10-20
1	TRUE	TRUE	TRUE	FALSE	2014	26	1	0	Feni Zila	Chittagong Division	TRUE	1	3	4	8.54525732145088	10-20
1	TRUE	TRUE	TRUE	FALSE	2014	26	1	0	Feni Zila	Chittagong Division	TRUE	1	3	4	8.54525732145088	10-20
0	TRUE	TRUE	TRUE	FALSE	2014	26	1	0	Feni Zila	Chittagong Division	TRUE	1	3	4	8.54525732145088	>60
0	TRUE	TRUE	TRUE	FALSE	2014	26	1	0	Feni Zila	Chittagong Division	TRUE	1	3	4	8.54525732145088	41-50
1	TRUE	TRUE	FALSE	FALSE	2014	26	1	0	Feni Zila	Chittagong Division	TRUE	2	2	4	8.54525732145088	21-30
1	TRUE	TRUE	FALSE	TRUE	2014	26	1	0	Feni Zila	Chittagong Division	TRUE	2	2	4	8.54525732145088	21-30
1	TRUE	TRUE	FALSE	FALSE	2014	26	1	0	Feni Zila	Chittagong Division	TRUE	2	2	4	8.54525732145088	21-30
1	TRUE	TRUE	FALSE	FALSE	2014	26	1	0	Feni Zila	Chittagong Division	TRUE	2	2	4	8.54525732145088	31-40
1	TRUE	TRUE	FALSE	FALSE	2014	26	1	0	Feni Zila	Chittagong Division	TRUE	2	2	4	8.54525732145088	31-40
0	TRUE	TRUE	FALSE	FALSE	2014	26	1	0	Feni Zila	Chittagong Division	TRUE	2	2	4	8.54525732145088	>60
1	TRUE	TRUE	TRUE	TRUE	2014	26	1	0	Feni Zila	Chittagong Division	TRUE	3	2	4	8.54525732145088	21-30
1	TRUE	TRUE	TRUE	FALSE	2014	26	1	0	Feni Zila	Chittagong Division	TRUE	3	2	4	8.54525732145088	10-20
1	TRUE	TRUE	TRUE	FALSE	2014	26	1	0	Feni Zila	Chittagong Division	TRUE	3	2	4	8.54525732145088	10-20
1	TRUE	TRUE	TRUE	FALSE	2014	26	1	0	Feni Zila	Chittagong Division	TRUE	3	2	4	8.54525732145088	10-20
1	TRUE	TRUE	TRUE	FALSE	2014	26	1	0	Feni Zila	Chittagong Division	TRUE	3	2	4	8.54525732145088	10-20
1	TRUE	TRUE	TRUE	FALSE	2014	27	1	0	Feni Zila	Chittagong Division	TRUE	2	3	2	9.95325796115264	51-60
0	TRUE	TRUE	TRUE	FALSE	2014	27	1	0	Feni Zila	Chittagong Division	TRUE	2	3	2	9.95325796115264	41-50
0	TRUE	TRUE	TRUE	FALSE	2014	27	1	0	Feni Zila	Chittagong Division	TRUE	2	3	2	9.95325796115264	31-40
1	TRUE	TRUE	TRUE	FALSE	2014	27	1	0	Feni Zila	Chittagong Division	TRUE	2	3	2	9.95325796115264	21-30
0	TRUE	TRUE	TRUE	FALSE	2014	27	1	0	Feni Zila	Chittagong Division	TRUE	2	3	2	9.95325796115264	21-30
1	TRUE	TRUE	TRUE	FALSE	2014	27	1	0	Feni Zila	Chittagong Division	TRUE	2	3	2	9.95325796115264	10-20
0	TRUE	TRUE	TRUE	FALSE	2014	27	1	0	Feni Zila	Chittagong Division	TRUE	2	3	2	9.95325796115264	10-20
1	TRUE	TRUE	TRUE	FALSE	2014	27	1	0	Feni Zila	Chittagong Division	TRUE	2	3	2	9.95325796115264	10-20
0	TRUE	TRUE	TRUE	FALSE	2014	27	1	0	Feni Zila	Chittagong Division	TRUE	3	4	2	9.95325796115264	41-50
1	TRUE	TRUE	TRUE	FALSE	2014	27	1	0	Feni Zila	Chittagong Division	TRUE	3	4	4	9.95325796115264	10-20
0	TRUE	TRUE	TRUE	FALSE	2014	27	1	0	Feni Zila	Chittagong Division	TRUE	3	4	2	9.95325796115264	10-20
1	TRUE	TRUE	TRUE	FALSE	2014	27	1	0	Feni Zila	Chittagong Division	TRUE	3	4	4	9.95325796115264	<10
0	TRUE	TRUE	TRUE	FALSE	2014	27	1	0	Feni Zila	Chittagong Division	TRUE	2	4	2	9.95325796115264	41-50
1	TRUE	TRUE	TRUE	FALSE	2014	27	1	0	Feni Zila	Chittagong Division	TRUE	2	4	1	9.95325796115264	21-30
0	TRUE	TRUE	TRUE	FALSE	2014	27	1	0	Feni Zila	Chittagong Division	TRUE	2	4	4	9.95325796115264	10-20
1	TRUE	TRUE	TRUE	FALSE	2014	27	1	0	Feni Zila	Chittagong Division	FALSE	2	4	3	9.95325796115264	51-60
0	TRUE	TRUE	TRUE	TRUE	2014	27	1	0	Feni Zila	Chittagong Division	FALSE	2	4	4	9.95325796115264	41-50
0	TRUE	TRUE	TRUE	FALSE	2014	27	1	0	Feni Zila	Chittagong Division	FALSE	4	4	4	9.95325796115264	51-60
1	TRUE	TRUE	TRUE	FALSE	2014	27	1	0	Feni Zila	Chittagong Division	FALSE	4	4	3	9.95325796115264	21-30
1	TRUE	TRUE	TRUE	FALSE	2014	27	1	0	Feni Zila	Chittagong Division	FALSE	4	4	2	9.95325796115264	21-30
0	TRUE	TRUE	TRUE	FALSE	2014	27	1	0	Feni Zila	Chittagong Division	FALSE	4	4	4	9.95325796115264	21-30
0	TRUE	TRUE	TRUE	FALSE	2014	27	1	0	Feni Zila	Chittagong Division	FALSE	4	4	2	9.95325796115264	>60
1	TRUE	TRUE	TRUE	FALSE	2014	27	1	0	Feni Zila	Chittagong Division	FALSE	4	4	3	9.95325796115264	10-20
1	TRUE	TRUE	TRUE	FALSE	2014	27	1	0	Feni Zila	Chittagong Division	FALSE	2	3	2	9.95325796115264	41-50
0	TRUE	TRUE	TRUE	FALSE	2014	27	1	0	Feni Zila	Chittagong Division	FALSE	2	3	4	9.95325796115264	51-60
1	TRUE	TRUE	TRUE	FALSE	2014	27	1	0	Feni Zila	Chittagong Division	FALSE	2	3	3	9.95325796115264	>60
1	TRUE	TRUE	TRUE	FALSE	2014	27	1	0	Feni Zila	Chittagong Division	FALSE	2	3	2	9.95325796115264	10-20
1	TRUE	TRUE	TRUE	FALSE	2014	27	1	0	Feni Zila	Chittagong Division	TRUE	2	4	1	9.95325796115264	31-40
0	TRUE	TRUE	TRUE	FALSE	2014	27	1	0	Feni Zila	Chittagong Division	TRUE	2	4	2	9.95325796115264	>60
0	TRUE	TRUE	TRUE	FALSE	2014	27	1	0	Feni Zila	Chittagong Division	TRUE	2	4	4	9.95325796115264	31-40
0	TRUE	TRUE	TRUE	FALSE	2014	27	1	0	Feni Zila	Chittagong Division	TRUE	2	4	4	9.95325796115264	31-40
0	TRUE	TRUE	TRUE	FALSE	2014	27	1	0	Feni Zila	Chittagong Division	TRUE	2	4	4	9.95325796115264	21-30
1	TRUE	TRUE	TRUE	TRUE	2014	27	1	0	Feni Zila	Chittagong Division	TRUE	2	4	2	9.95325796115264	51-60
0	TRUE	TRUE	TRUE	FALSE	2014	27	1	0	Feni Zila	Chittagong Division	TRUE	2	4	4	9.95325796115264	10-20
0	TRUE	TRUE	TRUE	FALSE	2014	27	1	0	Feni Zila	Chittagong Division	TRUE	4	1	2	9.95325796115264	31-40
0	TRUE	TRUE	TRUE	FALSE	2014	27	1	0	Feni Zila	Chittagong Division	TRUE	4	1	1	9.95325796115264	10-20
1	TRUE	TRUE	TRUE	FALSE	2014	27	1	0	Feni Zila	Chittagong Division	TRUE	1	1	2	9.95325796115264	41-50
1	TRUE	TRUE	TRUE	FALSE	2014	27	1	0	Feni Zila	Chittagong Division	TRUE	1	1	1	9.95325796115264	<10
0	TRUE	FALSE	TRUE	FALSE	2014	27	1	0	Feni Zila	Chittagong Division	FALSE	4	1	1	9.95325796115264	51-60
0	TRUE	FALSE	TRUE	FALSE	2014	27	1	0	Feni Zila	Chittagong Division	FALSE	4	1	3	9.95325796115264	21-30
1	TRUE	TRUE	TRUE	FALSE	2014	28	0	0	Noakhali Zila	Chittagong Division	FALSE	1	3	4	11.3645441568879	>60
0	TRUE	TRUE	TRUE	FALSE	2014	28	0	0	Noakhali Zila	Chittagong Division	FALSE	1	3	3	11.3645441568879	41-50
1	TRUE	TRUE	TRUE	FALSE	2014	28	0	0	Noakhali Zila	Chittagong Division	FALSE	1	3	4	11.3645441568879	21-30
0	TRUE	TRUE	TRUE	FALSE	2014	28	0	0	Noakhali Zila	Chittagong Division	FALSE	1	3	4	11.3645441568879	10-20
1	TRUE	TRUE	TRUE	FALSE	2014	28	0	0	Noakhali Zila	Chittagong Division	FALSE	1	3	4	11.3645441568879	10-20
1	TRUE	TRUE	TRUE	TRUE	2014	28	0	0	Noakhali Zila	Chittagong Division	FALSE	3	1	3	11.3645441568879	41-50
0	TRUE	TRUE	TRUE	FALSE	2014	28	0	0	Noakhali Zila	Chittagong Division	FALSE	3	1	4	11.3645441568879	31-40
0	TRUE	TRUE	TRUE	FALSE	2014	28	0	0	Noakhali Zila	Chittagong Division	FALSE	3	1	4	11.3645441568879	>60
1	TRUE	TRUE	TRUE	FALSE	2014	28	0	0	Noakhali Zila	Chittagong Division	FALSE	3	1	4	11.3645441568879	10-20
1	TRUE	TRUE	TRUE	FALSE	2014	28	0	0	Noakhali Zila	Chittagong Division	FALSE	3	1	4	11.3645441568879	10-20
1	TRUE	TRUE	TRUE	FALSE	2014	28	0	0	Noakhali Zila	Chittagong Division	FALSE	3	1	4	11.3645441568879	<10
1	TRUE	TRUE	TRUE	TRUE	2014	28	0	0	Noakhali Zila	Chittagong Division	FALSE	3	2	4	11.3645441568879	>60
1	TRUE	TRUE	TRUE	TRUE	2014	28	0	0	Noakhali Zila	Chittagong Division	FALSE	3	2	3	11.3645441568879	41-50
0	TRUE	TRUE	TRUE	FALSE	2014	28	0	0	Noakhali Zila	Chittagong Division	FALSE	3	2	4	11.3645441568879	21-30
1	TRUE	TRUE	TRUE	FALSE	2014	28	0	0	Noakhali Zila	Chittagong Division	FALSE	3	2	4	11.3645441568879	<10
1	TRUE	FALSE	FALSE	FALSE	2014	28	0	0	Noakhali Zila	Chittagong Division	TRUE	3	3	4	11.3645441568879	31-40
0	TRUE	FALSE	FALSE	TRUE	2014	28	0	0	Noakhali Zila	Chittagong Division	TRUE	3	3	4	11.3645441568879	31-40
0	TRUE	FALSE	FALSE	FALSE	2014	28	0	0	Noakhali Zila	Chittagong Division	TRUE	3	3	4	11.3645441568879	10-20
1	TRUE	FALSE	FALSE	FALSE	2014	28	0	0	Noakhali Zila	Chittagong Division	TRUE	3	3	4	11.3645441568879	<10
1	TRUE	FALSE	FALSE	FALSE	2014	28	0	0	Noakhali Zila	Chittagong Division	TRUE	3	3	4	11.3645441568879	<10
1	TRUE	TRUE	TRUE	FALSE	2014	28	0	0	Noakhali Zila	Chittagong Division	FALSE	1	4	4	11.3645441568879	51-60
0	TRUE	TRUE	TRUE	FALSE	2014	28	0	0	Noakhali Zila	Chittagong Division	FALSE	1	4	4	11.3645441568879	31-40
1	TRUE	TRUE	TRUE	FALSE	2014	28	0	0	Noakhali Zila	Chittagong Division	TRUE	1	4	4	11.3645441568879	41-50
0	TRUE	TRUE	TRUE	TRUE	2014	28	0	0	Noakhali Zila	Chittagong Division	TRUE	1	4	4	11.3645441568879	41-50
0	TRUE	TRUE	TRUE	FALSE	2014	28	0	0	Noakhali Zila	Chittagong Division	TRUE	1	4	4	11.3645441568879	21-30
1	TRUE	TRUE	TRUE	FALSE	2014	28	0	0	Noakhali Zila	Chittagong Division	TRUE	1	4	4	11.3645441568879	10-20
0	TRUE	TRUE	TRUE	FALSE	2014	28	0	0	Noakhali Zila	Chittagong Division	TRUE	1	4	4	11.3645441568879	10-20
1	TRUE	TRUE	TRUE	TRUE	2014	28	0	0	Noakhali Zila	Chittagong Division	FALSE	1	4	4	11.3645441568879	51-60
0	TRUE	TRUE	TRUE	FALSE	2014	28	0	0	Noakhali Zila	Chittagong Division	FALSE	1	4	4	11.3645441568879	41-50
0	TRUE	TRUE	TRUE	FALSE	2014	28	0	0	Noakhali Zila	Chittagong Division	FALSE	1	4	4	11.3645441568879	10-20
0	TRUE	TRUE	TRUE	TRUE	2014	28	0	0	Noakhali Zila	Chittagong Division	FALSE	1	4	4	11.3645441568879	<10
1	TRUE	TRUE	TRUE	FALSE	2014	28	0	0	Noakhali Zila	Chittagong Division	FALSE	3	2	4	11.3645441568879	51-60
0	TRUE	TRUE	TRUE	TRUE	2014	28	0	0	Noakhali Zila	Chittagong Division	FALSE	3	2	4	11.3645441568879	41-50
1	TRUE	TRUE	TRUE	TRUE	2014	28	0	0	Noakhali Zila	Chittagong Division	FALSE	3	2	4	11.3645441568879	21-30
0	TRUE	TRUE	TRUE	FALSE	2014	28	0	0	Noakhali Zila	Chittagong Division	FALSE	3	2	4	11.3645441568879	21-30
1	TRUE	TRUE	FALSE	FALSE	2014	28	0	0	Noakhali Zila	Chittagong Division	FALSE	2	4	3	11.3645441568879	>60
0	TRUE	TRUE	FALSE	FALSE	2014	28	0	0	Noakhali Zila	Chittagong Division	FALSE	2	4	3	11.3645441568879	51-60
0	TRUE	TRUE	FALSE	FALSE	2014	28	0	0	Noakhali Zila	Chittagong Division	FALSE	2	4	4	11.3645441568879	10-20
0	TRUE	TRUE	FALSE	FALSE	2014	28	0	0	Noakhali Zila	Chittagong Division	FALSE	2	4	3	11.3645441568879	10-20
0	TRUE	TRUE	FALSE	FALSE	2014	28	0	0	Noakhali Zila	Chittagong Division	FALSE	2	4	3	11.3645441568879	21-30
0	TRUE	TRUE	FALSE	FALSE	2014	28	0	0	Noakhali Zila	Chittagong Division	FALSE	2	4	3	11.3645441568879	10-20
1	TRUE	TRUE	FALSE	FALSE	2014	28	0	0	Noakhali Zila	Chittagong Division	FALSE	4	1	4	11.3645441568879	51-60
0	TRUE	TRUE	FALSE	FALSE	2014	28	0	0	Noakhali Zila	Chittagong Division	FALSE	4	1	4	11.3645441568879	41-50
0	TRUE	TRUE	TRUE	FALSE	2014	29	0	1	Noakhali Zila	Chittagong Division	FALSE	4	3	4	11.0395244139984	51-60
0	TRUE	TRUE	TRUE	FALSE	2014	29	0	1	Noakhali Zila	Chittagong Division	FALSE	4	3	4	11.0395244139984	<10
0	TRUE	TRUE	TRUE	FALSE	2014	29	0	1	Noakhali Zila	Chittagong Division	FALSE	4	3	4	11.0395244139984	<10
0	TRUE	TRUE	TRUE	FALSE	2014	29	0	1	Noakhali Zila	Chittagong Division	FALSE	4	3	4	11.0395244139984	21-30
1	TRUE	TRUE	TRUE	FALSE	2014	29	0	1	Noakhali Zila	Chittagong Division	TRUE	4	2	4	11.0395244139984	51-60
0	TRUE	TRUE	TRUE	FALSE	2014	29	0	1	Noakhali Zila	Chittagong Division	TRUE	4	2	4	11.0395244139984	41-50
0	TRUE	TRUE	TRUE	FALSE	2014	29	0	1	Noakhali Zila	Chittagong Division	TRUE	4	2	4	11.0395244139984	10-20
0	TRUE	TRUE	TRUE	FALSE	2014	29	0	1	Noakhali Zila	Chittagong Division	TRUE	4	2	4	11.0395244139984	10-20
0	TRUE	TRUE	TRUE	FALSE	2014	29	0	1	Noakhali Zila	Chittagong Division	TRUE	4	2	4	11.0395244139984	<10
1	TRUE	TRUE	TRUE	FALSE	2014	29	0	1	Noakhali Zila	Chittagong Division	TRUE	3	2	3	11.0395244139984	31-40
0	TRUE	TRUE	TRUE	FALSE	2014	29	0	1	Noakhali Zila	Chittagong Division	TRUE	3	2	4	11.0395244139984	31-40
0	TRUE	TRUE	TRUE	FALSE	2014	29	0	1	Noakhali Zila	Chittagong Division	TRUE	3	2	4	11.0395244139984	<10
1	TRUE	TRUE	TRUE	FALSE	2014	29	0	1	Noakhali Zila	Chittagong Division	FALSE	2	2	4	11.0395244139984	51-60
0	TRUE	TRUE	TRUE	TRUE	2014	29	0	1	Noakhali Zila	Chittagong Division	FALSE	2	2	4	11.0395244139984	31-40
1	TRUE	TRUE	TRUE	FALSE	2014	29	0	1	Noakhali Zila	Chittagong Division	FALSE	2	2	4	11.0395244139984	10-20
0	TRUE	TRUE	TRUE	FALSE	2014	29	0	1	Noakhali Zila	Chittagong Division	FALSE	2	2	4	11.0395244139984	<10
0	TRUE	TRUE	TRUE	FALSE	2014	29	0	1	Noakhali Zila	Chittagong Division	FALSE	2	2	4	11.0395244139984	10-20
1	TRUE	TRUE	TRUE	TRUE	2014	29	0	1	Noakhali Zila	Chittagong Division	TRUE	2	4	2	11.0395244139984	>60
0	TRUE	TRUE	TRUE	TRUE	2014	29	0	1	Noakhali Zila	Chittagong Division	TRUE	2	4	3	11.0395244139984	>60
0	TRUE	TRUE	TRUE	FALSE	2014	29	0	1	Noakhali Zila	Chittagong Division	TRUE	2	4	4	11.0395244139984	31-40
0	TRUE	TRUE	TRUE	FALSE	2014	29	0	1	Noakhali Zila	Chittagong Division	TRUE	2	4	4	11.0395244139984	21-30
1	TRUE	TRUE	TRUE	FALSE	2014	29	0	1	Noakhali Zila	Chittagong Division	TRUE	2	4	1	11.0395244139984	41-50
1	TRUE	TRUE	TRUE	FALSE	2014	29	0	1	Noakhali Zila	Chittagong Division	TRUE	2	4	2	11.0395244139984	10-20
1	TRUE	TRUE	TRUE	FALSE	2014	29	0	1	Noakhali Zila	Chittagong Division	TRUE	2	4	1	11.0395244139984	10-20
1	TRUE	TRUE	TRUE	FALSE	2014	29	0	1	Noakhali Zila	Chittagong Division	TRUE	2	4	2	11.0395244139984	<10
0	TRUE	TRUE	TRUE	FALSE	2014	29	0	1	Noakhali Zila	Chittagong Division	TRUE	2	4	2	11.0395244139984	<10
1	TRUE	TRUE	TRUE	FALSE	2014	29	0	1	Noakhali Zila	Chittagong Division	TRUE	2	4	2	11.0395244139984	41-50
1	TRUE	TRUE	TRUE	FALSE	2014	29	0	1	Noakhali Zila	Chittagong Division	TRUE	3	2	2	11.0395244139984	51-60
0	TRUE	TRUE	TRUE	FALSE	2014	29	0	1	Noakhali Zila	Chittagong Division	TRUE	3	2	2	11.0395244139984	41-50
0	TRUE	TRUE	TRUE	FALSE	2014	29	0	1	Noakhali Zila	Chittagong Division	TRUE	3	2	3	11.0395244139984	10-20
1	TRUE	TRUE	TRUE	FALSE	2014	29	0	1	Noakhali Zila	Chittagong Division	TRUE	3	2	3	11.0395244139984	10-20
0	TRUE	TRUE	TRUE	FALSE	2014	29	0	1	Noakhali Zila	Chittagong Division	TRUE	3	2	2	11.0395244139984	10-20
1	TRUE	TRUE	TRUE	FALSE	2014	29	0	1	Noakhali Zila	Chittagong Division	TRUE	2	2	2	11.0395244139984	41-50
0	TRUE	TRUE	TRUE	FALSE	2014	29	0	1	Noakhali Zila	Chittagong Division	TRUE	2	2	4	11.0395244139984	31-40
1	TRUE	TRUE	TRUE	FALSE	2014	29	0	1	Noakhali Zila	Chittagong Division	TRUE	2	2	2	11.0395244139984	10-20
1	TRUE	TRUE	TRUE	FALSE	2014	29	0	1	Noakhali Zila	Chittagong Division	TRUE	4	2	3	11.0395244139984	51-60
0	TRUE	TRUE	TRUE	FALSE	2014	29	0	1	Noakhali Zila	Chittagong Division	TRUE	4	2	4	11.0395244139984	41-50
1	TRUE	TRUE	TRUE	TRUE	2014	29	0	1	Noakhali Zila	Chittagong Division	TRUE	4	2	2	11.0395244139984	21-30
1	TRUE	TRUE	TRUE	FALSE	2014	29	0	1	Noakhali Zila	Chittagong Division	TRUE	2	3	4	11.0395244139984	51-60
1	TRUE	TRUE	TRUE	FALSE	2014	29	0	1	Noakhali Zila	Chittagong Division	TRUE	2	3	4	11.0395244139984	10-20
1	TRUE	TRUE	TRUE	FALSE	2014	29	0	1	Noakhali Zila	Chittagong Division	TRUE	3	2	2	11.0395244139984	>60
0	TRUE	TRUE	TRUE	FALSE	2014	29	0	1	Noakhali Zila	Chittagong Division	TRUE	3	2	3	11.0395244139984	51-60
0	TRUE	TRUE	TRUE	FALSE	2014	29	0	1	Noakhali Zila	Chittagong Division	TRUE	3	2	2	11.0395244139984	10-20
1	TRUE	TRUE	TRUE	FALSE	2014	30	0	1	Noakhali Zila	Chittagong Division	FALSE	4	3	3	10.9969647995797	51-60
0	TRUE	TRUE	TRUE	FALSE	2014	30	0	1	Noakhali Zila	Chittagong Division	FALSE	4	3	4	10.9969647995797	51-60
1	TRUE	TRUE	TRUE	FALSE	2014	30	0	1	Noakhali Zila	Chittagong Division	FALSE	4	3	4	10.9969647995797	10-20
1	TRUE	TRUE	TRUE	FALSE	2014	30	0	1	Noakhali Zila	Chittagong Division	FALSE	4	3	3	10.9969647995797	10-20
0	TRUE	TRUE	TRUE	FALSE	2014	30	0	1	Noakhali Zila	Chittagong Division	FALSE	4	3	4	10.9969647995797	10-20
0	TRUE	TRUE	TRUE	FALSE	2014	30	0	1	Noakhali Zila	Chittagong Division	FALSE	4	3	4	10.9969647995797	10-20
0	TRUE	TRUE	FALSE	FALSE	2014	30	0	1	Noakhali Zila	Chittagong Division	FALSE	4	3	4	10.9969647995797	41-50
1	TRUE	TRUE	FALSE	FALSE	2014	30	0	1	Noakhali Zila	Chittagong Division	FALSE	4	3	3	10.9969647995797	<10
1	TRUE	TRUE	FALSE	FALSE	2014	30	0	1	Noakhali Zila	Chittagong Division	FALSE	4	3	3	10.9969647995797	21-30
0	TRUE	TRUE	FALSE	FALSE	2014	30	0	1	Noakhali Zila	Chittagong Division	FALSE	4	3	4	10.9969647995797	10-20
1	TRUE	TRUE	FALSE	TRUE	2014	30	0	1	Noakhali Zila	Chittagong Division	TRUE	4	4	3	10.9969647995797	>60
1	TRUE	TRUE	FALSE	FALSE	2014	30	0	1	Noakhali Zila	Chittagong Division	TRUE	4	4	3	10.9969647995797	21-30
0	TRUE	TRUE	FALSE	FALSE	2014	30	0	1	Noakhali Zila	Chittagong Division	TRUE	4	4	4	10.9969647995797	<10
0	TRUE	TRUE	FALSE	FALSE	2014	30	0	1	Noakhali Zila	Chittagong Division	TRUE	4	4	4	10.9969647995797	>60
0	TRUE	TRUE	FALSE	FALSE	2014	30	0	1	Noakhali Zila	Chittagong Division	TRUE	4	4	4	10.9969647995797	21-30
0	TRUE	TRUE	FALSE	FALSE	2014	30	0	1	Noakhali Zila	Chittagong Division	TRUE	4	4	4	10.9969647995797	<10
1	TRUE	TRUE	FALSE	TRUE	2014	30	0	1	Noakhali Zila	Chittagong Division	TRUE	4	4	3	10.9969647995797	21-30
0	TRUE	TRUE	FALSE	FALSE	2014	30	0	1	Noakhali Zila	Chittagong Division	TRUE	4	4	4	10.9969647995797	10-20
1	TRUE	TRUE	TRUE	TRUE	2014	30	0	1	Noakhali Zila	Chittagong Division	FALSE	3	3	1	10.9969647995797	31-40
0	TRUE	TRUE	TRUE	TRUE	2014	30	0	1	Noakhali Zila	Chittagong Division	FALSE	3	3	4	10.9969647995797	>60
0	TRUE	TRUE	TRUE	FALSE	2014	30	0	1	Noakhali Zila	Chittagong Division	FALSE	3	3	4	10.9969647995797	21-30
1	TRUE	TRUE	TRUE	FALSE	2014	30	0	1	Noakhali Zila	Chittagong Division	FALSE	3	4	1	10.9969647995797	21-30
1	TRUE	TRUE	TRUE	FALSE	2014	30	0	1	Noakhali Zila	Chittagong Division	FALSE	3	4	3	10.9969647995797	10-20
0	TRUE	TRUE	TRUE	FALSE	2014	30	0	1	Noakhali Zila	Chittagong Division	FALSE	3	4	3	10.9969647995797	51-60
1	TRUE	FALSE	TRUE	FALSE	2014	30	0	1	Noakhali Zila	Chittagong Division	FALSE	2	4	3	10.9969647995797	>60
0	TRUE	FALSE	TRUE	FALSE	2014	30	0	1	Noakhali Zila	Chittagong Division	FALSE	2	4	4	10.9969647995797	51-60
0	TRUE	FALSE	TRUE	FALSE	2014	30	0	1	Noakhali Zila	Chittagong Division	FALSE	2	4	4	10.9969647995797	10-20
0	TRUE	FALSE	TRUE	FALSE	2014	30	0	1	Noakhali Zila	Chittagong Division	FALSE	2	4	4	10.9969647995797	10-20
0	TRUE	TRUE	FALSE	FALSE	2014	30	0	1	Noakhali Zila	Chittagong Division	FALSE	4	4	1	10.9969647995797	41-50
0	TRUE	TRUE	FALSE	FALSE	2014	30	0	1	Noakhali Zila	Chittagong Division	FALSE	4	4	4	10.9969647995797	21-30
1	TRUE	TRUE	FALSE	TRUE	2014	30	0	1	Noakhali Zila	Chittagong Division	TRUE	3	4	4	10.9969647995797	>60
1	TRUE	TRUE	FALSE	FALSE	2014	30	0	1	Noakhali Zila	Chittagong Division	TRUE	3	4	1	10.9969647995797	10-20
0	TRUE	TRUE	FALSE	TRUE	2014	30	0	1	Noakhali Zila	Chittagong Division	TRUE	3	4	1	10.9969647995797	31-40
1	TRUE	TRUE	TRUE	FALSE	2014	30	0	1	Noakhali Zila	Chittagong Division	TRUE	3	4	3	10.9969647995797	>60
1	TRUE	TRUE	TRUE	FALSE	2014	30	0	1	Noakhali Zila	Chittagong Division	TRUE	3	4	2	10.9969647995797	21-30
0	TRUE	TRUE	TRUE	FALSE	2014	30	0	1	Noakhali Zila	Chittagong Division	TRUE	3	4	4	10.9969647995797	51-60
0	TRUE	TRUE	TRUE	TRUE	2014	30	0	1	Noakhali Zila	Chittagong Division	TRUE	3	4	4	10.9969647995797	10-20
1	TRUE	TRUE	TRUE	FALSE	2014	30	0	1	Noakhali Zila	Chittagong Division	FALSE	1	4	1	10.9969647995797	41-50
0	TRUE	TRUE	TRUE	FALSE	2014	30	0	1	Noakhali Zila	Chittagong Division	FALSE	1	4	3	10.9969647995797	31-40
0	TRUE	TRUE	TRUE	FALSE	2014	30	0	1	Noakhali Zila	Chittagong Division	FALSE	1	4	4	10.9969647995797	10-20
0	TRUE	TRUE	TRUE	FALSE	2014	30	0	1	Noakhali Zila	Chittagong Division	FALSE	1	4	4	10.9969647995797	31-40
1	TRUE	TRUE	FALSE	FALSE	2014	31	0	0	Noakhali Zila	Chittagong Division	TRUE	2	3	4	11.34662083962	31-40
0	TRUE	TRUE	FALSE	FALSE	2014	31	0	0	Noakhali Zila	Chittagong Division	TRUE	2	3	4	11.34662083962	>60
0	TRUE	TRUE	FALSE	FALSE	2014	31	0	0	Noakhali Zila	Chittagong Division	TRUE	2	3	4	11.34662083962	21-30
0	TRUE	TRUE	FALSE	FALSE	2014	31	0	0	Noakhali Zila	Chittagong Division	TRUE	2	3	4	11.34662083962	21-30
0	TRUE	TRUE	FALSE	FALSE	2014	31	0	0	Noakhali Zila	Chittagong Division	TRUE	2	3	4	11.34662083962	<10
1	TRUE	TRUE	TRUE	FALSE	2014	31	0	0	Noakhali Zila	Chittagong Division	TRUE	4	1	4	11.34662083962	>60
0	TRUE	TRUE	TRUE	TRUE	2014	31	0	0	Noakhali Zila	Chittagong Division	TRUE	4	1	4	11.34662083962	51-60
0	TRUE	TRUE	TRUE	FALSE	2014	31	0	0	Noakhali Zila	Chittagong Division	TRUE	4	1	4	11.34662083962	51-60
0	TRUE	TRUE	TRUE	FALSE	2014	31	0	0	Noakhali Zila	Chittagong Division	TRUE	4	1	4	11.34662083962	21-30
0	TRUE	TRUE	TRUE	TRUE	2014	31	0	0	Noakhali Zila	Chittagong Division	TRUE	4	1	4	11.34662083962	21-30
1	TRUE	TRUE	TRUE	FALSE	2014	31	0	0	Noakhali Zila	Chittagong Division	TRUE	1	3	4	11.34662083962	21-30
0	TRUE	TRUE	TRUE	TRUE	2014	31	0	0	Noakhali Zila	Chittagong Division	TRUE	1	3	4	11.34662083962	21-30
1	TRUE	TRUE	TRUE	FALSE	2014	31	0	0	Noakhali Zila	Chittagong Division	TRUE	1	3	4	11.34662083962	10-20
0	TRUE	TRUE	TRUE	FALSE	2014	31	0	0	Noakhali Zila	Chittagong Division	TRUE	1	3	4	11.34662083962	31-40
0	TRUE	TRUE	TRUE	TRUE	2014	31	0	0	Noakhali Zila	Chittagong Division	TRUE	1	3	4	11.34662083962	10-20
0	TRUE	TRUE	TRUE	FALSE	2014	31	0	0	Noakhali Zila	Chittagong Division	TRUE	1	3	4	11.34662083962	10-20
0	TRUE	TRUE	TRUE	TRUE	2014	31	0	0	Noakhali Zila	Chittagong Division	TRUE	4	3	4	11.34662083962	31-40
0	TRUE	TRUE	TRUE	TRUE	2014	31	0	0	Noakhali Zila	Chittagong Division	TRUE	4	3	4	11.34662083962	41-50
0	TRUE	TRUE	TRUE	FALSE	2014	31	0	0	Noakhali Zila	Chittagong Division	TRUE	4	3	4	11.34662083962	21-30
0	TRUE	TRUE	TRUE	FALSE	2014	31	0	0	Noakhali Zila	Chittagong Division	TRUE	4	3	4	11.34662083962	21-30
1	TRUE	TRUE	TRUE	FALSE	2014	31	0	0	Noakhali Zila	Chittagong Division	TRUE	4	3	4	11.34662083962	10-20
1	TRUE	TRUE	TRUE	FALSE	2014	31	0	0	Noakhali Zila	Chittagong Division	TRUE	4	3	4	11.34662083962	10-20
0	TRUE	TRUE	TRUE	FALSE	2014	31	0	0	Noakhali Zila	Chittagong Division	TRUE	4	3	4	11.34662083962	10-20
1	TRUE	TRUE	TRUE	FALSE	2014	31	0	0	Noakhali Zila	Chittagong Division	TRUE	4	2	4	11.34662083962	>60
0	TRUE	TRUE	TRUE	FALSE	2014	31	0	0	Noakhali Zila	Chittagong Division	TRUE	4	2	4	11.34662083962	>60
0	TRUE	TRUE	TRUE	FALSE	2014	31	0	0	Noakhali Zila	Chittagong Division	TRUE	4	2	4	11.34662083962	21-30
1	TRUE	TRUE	TRUE	FALSE	2014	31	0	0	Noakhali Zila	Chittagong Division	TRUE	4	2	4	11.34662083962	<10
0	TRUE	TRUE	TRUE	FALSE	2014	31	0	0	Noakhali Zila	Chittagong Division	TRUE	4	2	4	11.34662083962	<10
1	TRUE	TRUE	TRUE	TRUE	2014	31	0	0	Noakhali Zila	Chittagong Division	TRUE	4	4	4	11.34662083962	>60
1	TRUE	TRUE	TRUE	FALSE	2014	31	0	0	Noakhali Zila	Chittagong Division	TRUE	4	4	4	11.34662083962	10-20
1	TRUE	TRUE	TRUE	TRUE	2014	31	0	0	Noakhali Zila	Chittagong Division	TRUE	3	4	4	11.34662083962	>60
1	TRUE	TRUE	TRUE	FALSE	2014	31	0	0	Noakhali Zila	Chittagong Division	TRUE	3	4	4	11.34662083962	10-20
0	TRUE	TRUE	TRUE	FALSE	2014	31	0	0	Noakhali Zila	Chittagong Division	TRUE	3	4	4	11.34662083962	21-30
0	TRUE	TRUE	TRUE	FALSE	2014	31	0	0	Noakhali Zila	Chittagong Division	TRUE	3	4	4	11.34662083962	10-20
1	TRUE	TRUE	TRUE	TRUE	2014	31	0	0	Noakhali Zila	Chittagong Division	TRUE	3	4	4	11.34662083962	>60
0	TRUE	TRUE	TRUE	FALSE	2014	31	0	0	Noakhali Zila	Chittagong Division	TRUE	3	4	4	11.34662083962	51-60
1	TRUE	TRUE	TRUE	FALSE	2014	31	0	0	Noakhali Zila	Chittagong Division	TRUE	3	4	4	11.34662083962	10-20
1	TRUE	TRUE	TRUE	FALSE	2014	31	0	0	Noakhali Zila	Chittagong Division	TRUE	3	1	4	11.34662083962	41-50
1	TRUE	FALSE	TRUE	TRUE	2014	31	0	0	Noakhali Zila	Chittagong Division	TRUE	3	2	4	11.34662083962	21-30
0	TRUE	FALSE	TRUE	FALSE	2014	31	0	0	Noakhali Zila	Chittagong Division	TRUE	3	2	4	11.34662083962	41-50
1	TRUE	TRUE	FALSE	TRUE	2014	32	0	0	Noakhali Zila	Chittagong Division	TRUE	2	2	2	9.0222894841212	21-30
0	TRUE	TRUE	FALSE	FALSE	2014	32	0	0	Noakhali Zila	Chittagong Division	TRUE	2	2	2	9.0222894841212	>60
1	TRUE	TRUE	FALSE	FALSE	2014	32	0	0	Noakhali Zila	Chittagong Division	TRUE	2	2	2	9.0222894841212	21-30
0	TRUE	TRUE	FALSE	FALSE	2014	32	0	0	Noakhali Zila	Chittagong Division	FALSE	4	4	2	9.0222894841212	31-40
1	TRUE	TRUE	TRUE	FALSE	2014	32	0	0	Noakhali Zila	Chittagong Division	TRUE	2	4	2	9.0222894841212	>60
0	TRUE	TRUE	TRUE	FALSE	2014	32	0	0	Noakhali Zila	Chittagong Division	TRUE	2	4	2	9.0222894841212	21-30
0	TRUE	TRUE	TRUE	FALSE	2014	32	0	0	Noakhali Zila	Chittagong Division	TRUE	2	4	2	9.0222894841212	21-30
0	TRUE	TRUE	TRUE	FALSE	2014	32	0	0	Noakhali Zila	Chittagong Division	TRUE	2	4	2	9.0222894841212	21-30
0	TRUE	TRUE	TRUE	TRUE	2014	32	0	0	Noakhali Zila	Chittagong Division	TRUE	2	4	3	9.0222894841212	21-30
1	TRUE	TRUE	TRUE	FALSE	2014	32	0	0	Noakhali Zila	Chittagong Division	TRUE	2	3	2	9.0222894841212	41-50
0	TRUE	TRUE	TRUE	FALSE	2014	32	0	0	Noakhali Zila	Chittagong Division	TRUE	2	3	2	9.0222894841212	31-40
1	TRUE	TRUE	TRUE	FALSE	2014	32	0	0	Noakhali Zila	Chittagong Division	TRUE	2	3	2	9.0222894841212	<10
0	TRUE	TRUE	TRUE	FALSE	2014	32	0	0	Noakhali Zila	Chittagong Division	TRUE	2	3	2	9.0222894841212	10-20
0	TRUE	TRUE	TRUE	TRUE	2014	32	0	0	Noakhali Zila	Chittagong Division	TRUE	2	3	2	9.0222894841212	>60
1	TRUE	TRUE	TRUE	FALSE	2014	32	0	0	Noakhali Zila	Chittagong Division	TRUE	1	4	2	9.0222894841212	>60
0	TRUE	TRUE	TRUE	TRUE	2014	32	0	0	Noakhali Zila	Chittagong Division	TRUE	1	4	3	9.0222894841212	51-60
1	TRUE	TRUE	TRUE	FALSE	2014	32	0	0	Noakhali Zila	Chittagong Division	TRUE	1	4	2	9.0222894841212	31-40
0	TRUE	TRUE	TRUE	FALSE	2014	32	0	0	Noakhali Zila	Chittagong Division	TRUE	1	4	2	9.0222894841212	10-20
1	TRUE	TRUE	TRUE	FALSE	2014	32	0	0	Noakhali Zila	Chittagong Division	TRUE	1	4	2	9.0222894841212	10-20
1	TRUE	TRUE	TRUE	FALSE	2014	32	0	0	Noakhali Zila	Chittagong Division	TRUE	1	4	2	9.0222894841212	31-40
0	TRUE	TRUE	TRUE	FALSE	2014	32	0	0	Noakhali Zila	Chittagong Division	TRUE	1	4	1	9.0222894841212	10-20
0	TRUE	TRUE	TRUE	TRUE	2014	32	0	0	Noakhali Zila	Chittagong Division	TRUE	1	4	2	9.0222894841212	21-30
0	TRUE	TRUE	TRUE	TRUE	2014	32	0	0	Noakhali Zila	Chittagong Division	TRUE	1	4	2	9.0222894841212	21-30
1	TRUE	TRUE	TRUE	TRUE	2014	32	0	0	Noakhali Zila	Chittagong Division	TRUE	1	4	2	9.0222894841212	10-20
1	TRUE	TRUE	TRUE	FALSE	2014	32	0	0	Noakhali Zila	Chittagong Division	TRUE	1	4	2	9.0222894841212	<10
1	TRUE	TRUE	TRUE	FALSE	2014	32	0	0	Noakhali Zila	Chittagong Division	FALSE	3	2	2	9.0222894841212	51-60
0	TRUE	TRUE	TRUE	FALSE	2014	32	0	0	Noakhali Zila	Chittagong Division	FALSE	3	2	3	9.0222894841212	31-40
1	TRUE	TRUE	TRUE	FALSE	2014	32	0	0	Noakhali Zila	Chittagong Division	FALSE	3	2	2	9.0222894841212	21-30
1	TRUE	TRUE	TRUE	FALSE	2014	32	0	0	Noakhali Zila	Chittagong Division	FALSE	3	2	2	9.0222894841212	10-20
0	TRUE	TRUE	TRUE	FALSE	2014	32	0	0	Noakhali Zila	Chittagong Division	FALSE	3	2	3	9.0222894841212	<10
1	TRUE	TRUE	TRUE	FALSE	2014	32	0	0	Noakhali Zila	Chittagong Division	TRUE	2	4	2	9.0222894841212	10-20
0	TRUE	TRUE	TRUE	FALSE	2014	32	0	0	Noakhali Zila	Chittagong Division	TRUE	2	4	3	9.0222894841212	<10
0	TRUE	TRUE	TRUE	FALSE	2014	32	0	0	Noakhali Zila	Chittagong Division	TRUE	2	4	4	9.0222894841212	21-30
1	TRUE	TRUE	TRUE	FALSE	2014	32	0	0	Noakhali Zila	Chittagong Division	TRUE	2	4	2	9.0222894841212	10-20
0	TRUE	TRUE	TRUE	FALSE	2014	32	0	0	Noakhali Zila	Chittagong Division	TRUE	2	4	2	9.0222894841212	41-50
1	TRUE	FALSE	TRUE	TRUE	2014	32	0	0	Noakhali Zila	Chittagong Division	TRUE	1	2	2	9.0222894841212	51-60
0	TRUE	FALSE	TRUE	TRUE	2014	32	0	0	Noakhali Zila	Chittagong Division	TRUE	1	2	4	9.0222894841212	41-50
1	TRUE	TRUE	TRUE	FALSE	2014	32	0	0	Noakhali Zila	Chittagong Division	FALSE	3	2	2	9.0222894841212	21-30
0	TRUE	TRUE	TRUE	TRUE	2014	32	0	0	Noakhali Zila	Chittagong Division	FALSE	3	2	2	9.0222894841212	10-20
0	TRUE	TRUE	TRUE	FALSE	2014	32	0	0	Noakhali Zila	Chittagong Division	FALSE	3	2	3	9.0222894841212	51-60
1	FALSE	TRUE	TRUE	TRUE	2014	33	1	0	Dhaka Zila	Dhaka Division	FALSE	2	4	1	14.2366435296824	31-40
0	FALSE	TRUE	TRUE	TRUE	2014	33	1	0	Dhaka Zila	Dhaka Division	FALSE	2	4	3	14.2366435296824	21-30
0	FALSE	TRUE	TRUE	TRUE	2014	33	1	0	Dhaka Zila	Dhaka Division	FALSE	2	4	1	14.2366435296824	<10
1	FALSE	TRUE	TRUE	TRUE	2014	33	1	0	Dhaka Zila	Dhaka Division	FALSE	2	3	1	14.2366435296824	31-40
1	FALSE	TRUE	TRUE	FALSE	2014	33	1	0	Dhaka Zila	Dhaka Division	FALSE	2	3	1	14.2366435296824	21-30
1	FALSE	TRUE	TRUE	TRUE	2014	33	1	0	Dhaka Zila	Dhaka Division	FALSE	2	3	1	14.2366435296824	21-30
1	FALSE	TRUE	TRUE	TRUE	2014	33	1	0	Dhaka Zila	Dhaka Division	FALSE	2	3	3	14.2366435296824	<10
1	FALSE	TRUE	TRUE	TRUE	2014	33	1	0	Dhaka Zila	Dhaka Division	FALSE	1	4	1	14.2366435296824	21-30
1	FALSE	TRUE	TRUE	FALSE	2014	33	1	0	Dhaka Zila	Dhaka Division	FALSE	1	4	1	14.2366435296824	21-30
1	FALSE	TRUE	TRUE	TRUE	2014	33	1	0	Dhaka Zila	Dhaka Division	FALSE	1	4	1	14.2366435296824	31-40
1	FALSE	TRUE	TRUE	TRUE	2014	33	1	0	Dhaka Zila	Dhaka Division	FALSE	1	4	3	14.2366435296824	41-50
1	FALSE	TRUE	TRUE	FALSE	2014	33	1	0	Dhaka Zila	Dhaka Division	FALSE	1	4	1	14.2366435296824	10-20
1	FALSE	TRUE	TRUE	TRUE	2014	33	1	0	Dhaka Zila	Dhaka Division	FALSE	1	4	2	14.2366435296824	31-40
1	FALSE	TRUE	TRUE	TRUE	2014	33	1	0	Dhaka Zila	Dhaka Division	FALSE	2	4	1	14.2366435296824	31-40
1	FALSE	TRUE	TRUE	TRUE	2014	33	1	0	Dhaka Zila	Dhaka Division	FALSE	2	4	1	14.2366435296824	21-30
1	FALSE	TRUE	TRUE	TRUE	2014	33	1	0	Dhaka Zila	Dhaka Division	FALSE	2	4	1	14.2366435296824	21-30
1	FALSE	TRUE	TRUE	TRUE	2014	33	1	0	Dhaka Zila	Dhaka Division	FALSE	2	4	1	14.2366435296824	21-30
1	FALSE	TRUE	TRUE	TRUE	2014	33	1	0	Dhaka Zila	Dhaka Division	FALSE	2	4	1	14.2366435296824	21-30
1	FALSE	TRUE	TRUE	TRUE	2014	33	1	0	Dhaka Zila	Dhaka Division	FALSE	2	4	1	14.2366435296824	10-20
1	FALSE	TRUE	TRUE	TRUE	2014	33	1	0	Dhaka Zila	Dhaka Division	FALSE	2	4	1	14.2366435296824	21-30
0	FALSE	TRUE	FALSE	TRUE	2014	33	1	0	Dhaka Zila	Dhaka Division	FALSE	3	4	4	14.2366435296824	51-60
0	FALSE	TRUE	FALSE	TRUE	2014	33	1	0	Dhaka Zila	Dhaka Division	FALSE	3	4	4	14.2366435296824	10-20
1	FALSE	TRUE	FALSE	FALSE	2014	33	1	0	Dhaka Zila	Dhaka Division	FALSE	3	4	1	14.2366435296824	31-40
1	FALSE	TRUE	FALSE	FALSE	2014	33	1	0	Dhaka Zila	Dhaka Division	FALSE	3	4	1	14.2366435296824	21-30
0	FALSE	TRUE	FALSE	TRUE	2014	33	1	0	Dhaka Zila	Dhaka Division	FALSE	4	3	4	14.2366435296824	51-60
1	FALSE	TRUE	FALSE	TRUE	2014	33	1	0	Dhaka Zila	Dhaka Division	FALSE	4	3	1	14.2366435296824	21-30
0	FALSE	TRUE	FALSE	TRUE	2014	33	1	0	Dhaka Zila	Dhaka Division	FALSE	4	3	1	14.2366435296824	51-60
1	FALSE	TRUE	FALSE	TRUE	2014	33	1	0	Dhaka Zila	Dhaka Division	FALSE	4	3	2	14.2366435296824	<10
1	FALSE	TRUE	FALSE	TRUE	2014	33	1	0	Dhaka Zila	Dhaka Division	FALSE	4	3	1	14.2366435296824	21-30
1	FALSE	TRUE	FALSE	TRUE	2014	33	1	0	Dhaka Zila	Dhaka Division	FALSE	4	3	1	14.2366435296824	21-30
0	FALSE	TRUE	FALSE	TRUE	2014	33	1	0	Dhaka Zila	Dhaka Division	FALSE	3	4	3	14.2366435296824	31-40
1	FALSE	TRUE	FALSE	TRUE	2014	33	1	0	Dhaka Zila	Dhaka Division	FALSE	3	4	1	14.2366435296824	31-40
1	FALSE	TRUE	FALSE	FALSE	2014	33	1	0	Dhaka Zila	Dhaka Division	FALSE	3	4	1	14.2366435296824	21-30
1	FALSE	TRUE	FALSE	TRUE	2014	33	1	0	Dhaka Zila	Dhaka Division	FALSE	3	4	1	14.2366435296824	21-30
1	FALSE	TRUE	FALSE	FALSE	2014	33	1	0	Dhaka Zila	Dhaka Division	FALSE	3	4	3	14.2366435296824	<10
1	FALSE	TRUE	FALSE	TRUE	2014	33	1	0	Dhaka Zila	Dhaka Division	FALSE	3	4	1	14.2366435296824	41-50
1	FALSE	TRUE	FALSE	TRUE	2014	33	1	0	Dhaka Zila	Dhaka Division	FALSE	3	4	1	14.2366435296824	41-50
1	FALSE	TRUE	FALSE	FALSE	2014	33	1	0	Dhaka Zila	Dhaka Division	FALSE	3	4	1	14.2366435296824	21-30
0	FALSE	TRUE	TRUE	TRUE	2014	33	1	0	Dhaka Zila	Dhaka Division	FALSE	4	3	2	14.2366435296824	31-40
0	FALSE	TRUE	FALSE	TRUE	2014	33	1	0	Dhaka Zila	Dhaka Division	FALSE	4	1	3	14.2366435296824	41-50
0	TRUE	TRUE	FALSE	TRUE	2014	33	1	0	Dhaka Zila	Dhaka Division	TRUE	1	4	2	14.2366435296824	31-40
0	FALSE	TRUE	FALSE	TRUE	2014	34	1	0	Dhaka Zila	Dhaka Division	TRUE	3	1	1	13.9738051841085	51-60
0	FALSE	TRUE	FALSE	TRUE	2014	34	1	0	Dhaka Zila	Dhaka Division	TRUE	3	1	1	13.9738051841085	21-30
0	FALSE	TRUE	FALSE	FALSE	2014	34	1	0	Dhaka Zila	Dhaka Division	TRUE	3	1	4	13.9738051841085	10-20
1	FALSE	TRUE	FALSE	FALSE	2014	34	1	0	Dhaka Zila	Dhaka Division	TRUE	3	1	4	13.9738051841085	<10
1	FALSE	TRUE	FALSE	FALSE	2014	34	1	0	Dhaka Zila	Dhaka Division	FALSE	1	1	4	13.9738051841085	31-40
0	FALSE	TRUE	FALSE	FALSE	2014	34	1	0	Dhaka Zila	Dhaka Division	FALSE	1	1	4	13.9738051841085	21-30
1	FALSE	TRUE	FALSE	FALSE	2014	34	1	0	Dhaka Zila	Dhaka Division	FALSE	1	1	4	13.9738051841085	<10
0	FALSE	TRUE	FALSE	FALSE	2014	34	1	0	Dhaka Zila	Dhaka Division	FALSE	1	1	4	13.9738051841085	<10
0	TRUE	TRUE	FALSE	TRUE	2014	34	1	0	Dhaka Zila	Dhaka Division	TRUE	3	3	4	13.9738051841085	51-60
0	TRUE	TRUE	FALSE	FALSE	2014	34	1	0	Dhaka Zila	Dhaka Division	TRUE	3	3	3	13.9738051841085	10-20
0	TRUE	TRUE	FALSE	TRUE	2014	34	1	0	Dhaka Zila	Dhaka Division	TRUE	3	3	2	13.9738051841085	10-20
1	TRUE	TRUE	FALSE	TRUE	2014	34	1	0	Dhaka Zila	Dhaka Division	TRUE	3	3	4	13.9738051841085	10-20
1	FALSE	TRUE	FALSE	TRUE	2014	34	1	0	Dhaka Zila	Dhaka Division	FALSE	4	1	4	13.9738051841085	41-50
0	FALSE	TRUE	FALSE	TRUE	2014	34	1	0	Dhaka Zila	Dhaka Division	FALSE	4	1	4	13.9738051841085	31-40
0	FALSE	TRUE	FALSE	TRUE	2014	34	1	0	Dhaka Zila	Dhaka Division	FALSE	4	1	4	13.9738051841085	10-20
0	FALSE	TRUE	FALSE	TRUE	2014	34	1	0	Dhaka Zila	Dhaka Division	FALSE	4	1	4	13.9738051841085	>60
1	FALSE	TRUE	FALSE	FALSE	2014	34	1	0	Dhaka Zila	Dhaka Division	TRUE	4	1	2	13.9738051841085	51-60
0	FALSE	TRUE	FALSE	FALSE	2014	34	1	0	Dhaka Zila	Dhaka Division	TRUE	4	1	2	13.9738051841085	41-50
1	FALSE	TRUE	FALSE	TRUE	2014	34	1	0	Dhaka Zila	Dhaka Division	TRUE	4	1	2	13.9738051841085	21-30
0	FALSE	TRUE	FALSE	FALSE	2014	34	1	0	Dhaka Zila	Dhaka Division	TRUE	4	1	4	13.9738051841085	10-20
0	FALSE	TRUE	FALSE	TRUE	2014	34	1	0	Dhaka Zila	Dhaka Division	TRUE	4	1	4	13.9738051841085	21-30
1	FALSE	TRUE	FALSE	FALSE	2014	34	1	0	Dhaka Zila	Dhaka Division	TRUE	3	2	4	13.9738051841085	51-60
0	FALSE	TRUE	FALSE	FALSE	2014	34	1	0	Dhaka Zila	Dhaka Division	TRUE	3	2	4	13.9738051841085	31-40
0	FALSE	TRUE	FALSE	FALSE	2014	34	1	0	Dhaka Zila	Dhaka Division	TRUE	3	2	4	13.9738051841085	<10
0	FALSE	TRUE	FALSE	TRUE	2014	34	1	0	Dhaka Zila	Dhaka Division	TRUE	3	2	4	13.9738051841085	<10
1	FALSE	TRUE	FALSE	FALSE	2014	34	1	0	Dhaka Zila	Dhaka Division	TRUE	3	2	4	13.9738051841085	10-20
1	FALSE	TRUE	FALSE	FALSE	2014	34	1	0	Dhaka Zila	Dhaka Division	FALSE	1	1	4	13.9738051841085	21-30
1	FALSE	TRUE	FALSE	TRUE	2014	34	1	0	Dhaka Zila	Dhaka Division	FALSE	1	1	4	13.9738051841085	10-20
1	FALSE	TRUE	FALSE	FALSE	2014	34	1	0	Dhaka Zila	Dhaka Division	TRUE	4	1	4	13.9738051841085	51-60
0	FALSE	TRUE	FALSE	TRUE	2014	34	1	0	Dhaka Zila	Dhaka Division	TRUE	4	1	4	13.9738051841085	41-50
1	FALSE	TRUE	FALSE	TRUE	2014	34	1	0	Dhaka Zila	Dhaka Division	TRUE	4	1	4	13.9738051841085	31-40
1	TRUE	TRUE	FALSE	TRUE	2014	34	1	0	Dhaka Zila	Dhaka Division	TRUE	2	4	4	13.9738051841085	41-50
0	TRUE	TRUE	FALSE	FALSE	2014	34	1	0	Dhaka Zila	Dhaka Division	TRUE	2	4	4	13.9738051841085	31-40
1	TRUE	TRUE	FALSE	FALSE	2014	34	1	0	Dhaka Zila	Dhaka Division	TRUE	2	4	4	13.9738051841085	<10
0	TRUE	TRUE	FALSE	TRUE	2014	34	1	0	Dhaka Zila	Dhaka Division	TRUE	2	4	2	13.9738051841085	10-20
1	TRUE	TRUE	FALSE	FALSE	2014	34	1	0	Dhaka Zila	Dhaka Division	TRUE	2	4	4	13.9738051841085	<10
1	TRUE	TRUE	FALSE	TRUE	2014	34	1	0	Dhaka Zila	Dhaka Division	TRUE	3	2	4	13.9738051841085	51-60
1	TRUE	TRUE	FALSE	TRUE	2014	34	1	0	Dhaka Zila	Dhaka Division	TRUE	3	2	4	13.9738051841085	21-30
1	TRUE	TRUE	FALSE	FALSE	2014	34	1	0	Dhaka Zila	Dhaka Division	TRUE	3	2	4	13.9738051841085	10-20
0	TRUE	TRUE	FALSE	FALSE	2014	34	1	0	Dhaka Zila	Dhaka Division	TRUE	3	2	4	13.9738051841085	51-60
0	TRUE	TRUE	FALSE	FALSE	2014	34	1	0	Dhaka Zila	Dhaka Division	TRUE	3	2	3	13.9738051841085	10-20
1	FALSE	TRUE	FALSE	TRUE	2014	35	1	0	Dhaka Zila	Dhaka Division	TRUE	4	3	3	10.9679216623617	51-60
1	FALSE	TRUE	FALSE	TRUE	2014	35	1	0	Dhaka Zila	Dhaka Division	TRUE	4	3	3	10.9679216623617	10-20
0	FALSE	TRUE	FALSE	TRUE	2014	35	1	0	Dhaka Zila	Dhaka Division	TRUE	4	3	2	10.9679216623617	41-50
0	FALSE	TRUE	FALSE	FALSE	2014	35	1	0	Dhaka Zila	Dhaka Division	TRUE	4	3	4	10.9679216623617	10-20
0	FALSE	TRUE	FALSE	FALSE	2014	35	1	0	Dhaka Zila	Dhaka Division	TRUE	4	3	3	10.9679216623617	21-30
0	FALSE	TRUE	FALSE	FALSE	2014	35	1	0	Dhaka Zila	Dhaka Division	TRUE	4	3	3	10.9679216623617	<10
1	FALSE	TRUE	FALSE	FALSE	2014	35	1	0	Dhaka Zila	Dhaka Division	TRUE	4	3	3	10.9679216623617	<10
1	FALSE	TRUE	TRUE	FALSE	2014	35	1	0	Dhaka Zila	Dhaka Division	FALSE	4	2	4	10.9679216623617	41-50
0	FALSE	TRUE	TRUE	FALSE	2014	35	1	0	Dhaka Zila	Dhaka Division	FALSE	4	2	4	10.9679216623617	<10
0	FALSE	TRUE	FALSE	FALSE	2014	35	1	0	Dhaka Zila	Dhaka Division	FALSE	4	3	2	10.9679216623617	41-50
0	FALSE	TRUE	FALSE	TRUE	2014	35	1	0	Dhaka Zila	Dhaka Division	FALSE	4	3	4	10.9679216623617	>60
1	FALSE	TRUE	FALSE	TRUE	2014	35	1	0	Dhaka Zila	Dhaka Division	FALSE	4	3	1	10.9679216623617	>60
0	TRUE	TRUE	TRUE	FALSE	2014	35	1	0	Dhaka Zila	Dhaka Division	TRUE	3	4	1	10.9679216623617	41-50
0	TRUE	TRUE	TRUE	FALSE	2014	35	1	0	Dhaka Zila	Dhaka Division	TRUE	3	4	1	10.9679216623617	21-30
0	TRUE	TRUE	TRUE	TRUE	2014	35	1	0	Dhaka Zila	Dhaka Division	TRUE	3	4	2	10.9679216623617	<10
1	TRUE	TRUE	TRUE	TRUE	2014	35	1	0	Dhaka Zila	Dhaka Division	TRUE	3	4	3	10.9679216623617	21-30
0	TRUE	TRUE	TRUE	FALSE	2014	35	1	0	Dhaka Zila	Dhaka Division	TRUE	3	4	1	10.9679216623617	31-40
1	TRUE	TRUE	TRUE	FALSE	2014	35	1	0	Dhaka Zila	Dhaka Division	TRUE	3	4	3	10.9679216623617	51-60
1	FALSE	TRUE	TRUE	TRUE	2014	35	1	0	Dhaka Zila	Dhaka Division	TRUE	2	3	3	10.9679216623617	21-30
1	FALSE	TRUE	TRUE	FALSE	2014	35	1	0	Dhaka Zila	Dhaka Division	TRUE	2	3	1	10.9679216623617	10-20
0	FALSE	TRUE	FALSE	TRUE	2014	35	1	0	Dhaka Zila	Dhaka Division	TRUE	2	4	3	10.9679216623617	21-30
1	FALSE	TRUE	FALSE	FALSE	2014	35	1	0	Dhaka Zila	Dhaka Division	TRUE	2	4	3	10.9679216623617	<10
1	FALSE	TRUE	FALSE	TRUE	2014	35	1	0	Dhaka Zila	Dhaka Division	TRUE	2	4	1	10.9679216623617	31-40
1	FALSE	TRUE	FALSE	TRUE	2014	35	1	0	Dhaka Zila	Dhaka Division	TRUE	3	3	1	10.9679216623617	21-30
1	FALSE	TRUE	TRUE	TRUE	2014	35	1	0	Dhaka Zila	Dhaka Division	TRUE	2	3	1	10.9679216623617	31-40
0	FALSE	TRUE	TRUE	TRUE	2014	35	1	0	Dhaka Zila	Dhaka Division	TRUE	2	3	2	10.9679216623617	21-30
1	FALSE	TRUE	TRUE	TRUE	2014	35	1	0	Dhaka Zila	Dhaka Division	TRUE	2	3	1	10.9679216623617	41-50
0	FALSE	TRUE	TRUE	TRUE	2014	35	1	0	Dhaka Zila	Dhaka Division	TRUE	2	3	3	10.9679216623617	31-40
1	FALSE	TRUE	TRUE	FALSE	2014	35	1	0	Dhaka Zila	Dhaka Division	TRUE	2	3	3	10.9679216623617	10-20
0	FALSE	TRUE	TRUE	FALSE	2014	35	1	0	Dhaka Zila	Dhaka Division	TRUE	3	4	2	10.9679216623617	41-50
1	FALSE	TRUE	TRUE	TRUE	2014	35	1	0	Dhaka Zila	Dhaka Division	TRUE	3	4	1	10.9679216623617	10-20
0	FALSE	TRUE	TRUE	FALSE	2014	35	1	0	Dhaka Zila	Dhaka Division	TRUE	3	4	1	10.9679216623617	21-30
1	FALSE	TRUE	TRUE	FALSE	2014	35	1	0	Dhaka Zila	Dhaka Division	TRUE	3	4	3	10.9679216623617	51-60
0	FALSE	TRUE	TRUE	FALSE	2014	35	1	0	Dhaka Zila	Dhaka Division	TRUE	3	4	1	10.9679216623617	31-40
0	FALSE	TRUE	TRUE	FALSE	2014	35	1	0	Dhaka Zila	Dhaka Division	TRUE	3	4	2	10.9679216623617	51-60
0	FALSE	TRUE	TRUE	FALSE	2014	35	1	0	Dhaka Zila	Dhaka Division	TRUE	3	4	2	10.9679216623617	31-40
1	FALSE	TRUE	TRUE	TRUE	2014	35	1	0	Dhaka Zila	Dhaka Division	TRUE	3	4	2	10.9679216623617	31-40
1	FALSE	TRUE	TRUE	TRUE	2014	35	1	0	Dhaka Zila	Dhaka Division	TRUE	3	4	1	10.9679216623617	>60
0	FALSE	TRUE	TRUE	FALSE	2014	35	1	0	Dhaka Zila	Dhaka Division	TRUE	3	4	2	10.9679216623617	21-30
0	FALSE	TRUE	TRUE	FALSE	2014	35	1	0	Dhaka Zila	Dhaka Division	TRUE	3	4	2	10.9679216623617	<10
1	FALSE	TRUE	TRUE	FALSE	2014	35	1	0	Dhaka Zila	Dhaka Division	TRUE	3	4	1	10.9679216623617	<10
0	FALSE	TRUE	TRUE	FALSE	2014	35	1	0	Dhaka Zila	Dhaka Division	TRUE	3	4	2	10.9679216623617	<10
1	FALSE	TRUE	TRUE	FALSE	2014	35	1	0	Dhaka Zila	Dhaka Division	TRUE	3	4	2	10.9679216623617	<10
1	FALSE	TRUE	TRUE	TRUE	2014	36	1	0	Dhaka Zila	Dhaka Division	TRUE	2	3	2	12.965230346702	31-40
0	FALSE	TRUE	TRUE	FALSE	2014	36	1	0	Dhaka Zila	Dhaka Division	TRUE	2	3	3	12.965230346702	21-30
1	FALSE	TRUE	TRUE	FALSE	2014	36	1	0	Dhaka Zila	Dhaka Division	TRUE	2	3	3	12.965230346702	<10
0	FALSE	TRUE	TRUE	FALSE	2014	36	1	0	Dhaka Zila	Dhaka Division	TRUE	2	3	3	12.965230346702	<10
0	FALSE	TRUE	FALSE	TRUE	2014	36	1	0	Dhaka Zila	Dhaka Division	FALSE	3	1	1	12.965230346702	21-30
1	FALSE	TRUE	FALSE	TRUE	2014	36	1	0	Dhaka Zila	Dhaka Division	FALSE	3	1	1	12.965230346702	<10
0	TRUE	TRUE	TRUE	FALSE	2014	36	1	0	Dhaka Zila	Dhaka Division	TRUE	2	3	3	12.965230346702	21-30
0	TRUE	TRUE	TRUE	FALSE	2014	36	1	0	Dhaka Zila	Dhaka Division	TRUE	2	3	4	12.965230346702	10-20
0	TRUE	TRUE	TRUE	FALSE	2014	36	1	0	Dhaka Zila	Dhaka Division	TRUE	2	3	3	12.965230346702	<10
0	TRUE	TRUE	TRUE	TRUE	2014	36	1	0	Dhaka Zila	Dhaka Division	TRUE	3	3	3	12.965230346702	41-50
1	TRUE	TRUE	TRUE	FALSE	2014	36	1	0	Dhaka Zila	Dhaka Division	TRUE	3	3	3	12.965230346702	10-20
0	TRUE	TRUE	TRUE	FALSE	2014	36	1	0	Dhaka Zila	Dhaka Division	TRUE	3	3	3	12.965230346702	<10
1	TRUE	TRUE	TRUE	FALSE	2014	36	1	0	Dhaka Zila	Dhaka Division	TRUE	3	3	3	12.965230346702	10-20
1	TRUE	TRUE	TRUE	FALSE	2014	36	1	0	Dhaka Zila	Dhaka Division	FALSE	1	3	1	12.965230346702	31-40
1	TRUE	TRUE	TRUE	TRUE	2014	36	1	0	Dhaka Zila	Dhaka Division	FALSE	1	3	1	12.965230346702	31-40
0	TRUE	TRUE	TRUE	TRUE	2014	36	1	0	Dhaka Zila	Dhaka Division	FALSE	1	3	4	12.965230346702	21-30
0	TRUE	TRUE	TRUE	FALSE	2014	36	1	0	Dhaka Zila	Dhaka Division	FALSE	1	3	1	12.965230346702	21-30
0	TRUE	TRUE	TRUE	FALSE	2014	36	1	0	Dhaka Zila	Dhaka Division	FALSE	1	3	4	12.965230346702	<10
1	FALSE	TRUE	TRUE	FALSE	2014	36	1	0	Dhaka Zila	Dhaka Division	FALSE	3	4	2	12.965230346702	10-20
0	FALSE	TRUE	TRUE	FALSE	2014	36	1	0	Dhaka Zila	Dhaka Division	FALSE	3	4	3	12.965230346702	51-60
0	FALSE	TRUE	TRUE	FALSE	2014	36	1	0	Dhaka Zila	Dhaka Division	FALSE	3	4	2	12.965230346702	41-50
1	FALSE	TRUE	TRUE	FALSE	2014	36	1	0	Dhaka Zila	Dhaka Division	FALSE	3	4	2	12.965230346702	<10
1	FALSE	TRUE	TRUE	FALSE	2014	36	1	0	Dhaka Zila	Dhaka Division	FALSE	3	4	2	12.965230346702	10-20
1	FALSE	TRUE	TRUE	TRUE	2014	36	1	0	Dhaka Zila	Dhaka Division	TRUE	1	3	4	12.965230346702	31-40
0	FALSE	TRUE	TRUE	FALSE	2014	36	1	0	Dhaka Zila	Dhaka Division	TRUE	1	3	3	12.965230346702	>60
1	FALSE	TRUE	TRUE	FALSE	2014	36	1	0	Dhaka Zila	Dhaka Division	TRUE	1	3	4	12.965230346702	<10
1	FALSE	TRUE	TRUE	FALSE	2014	36	1	0	Dhaka Zila	Dhaka Division	TRUE	1	3	4	12.965230346702	<10
1	FALSE	TRUE	TRUE	FALSE	2014	36	1	0	Dhaka Zila	Dhaka Division	TRUE	1	3	4	12.965230346702	>60
1	FALSE	TRUE	FALSE	TRUE	2014	36	1	0	Dhaka Zila	Dhaka Division	TRUE	4	3	1	12.965230346702	51-60
1	FALSE	TRUE	FALSE	TRUE	2014	36	1	0	Dhaka Zila	Dhaka Division	TRUE	4	3	4	12.965230346702	10-20
1	FALSE	TRUE	FALSE	FALSE	2014	36	1	0	Dhaka Zila	Dhaka Division	TRUE	4	3	4	12.965230346702	<10
0	FALSE	TRUE	FALSE	TRUE	2014	36	1	0	Dhaka Zila	Dhaka Division	TRUE	4	3	4	12.965230346702	41-50
1	FALSE	TRUE	FALSE	TRUE	2014	36	1	0	Dhaka Zila	Dhaka Division	TRUE	4	3	4	12.965230346702	21-30
1	FALSE	TRUE	TRUE	TRUE	2014	36	1	0	Dhaka Zila	Dhaka Division	FALSE	4	3	3	12.965230346702	>60
0	FALSE	TRUE	TRUE	TRUE	2014	36	1	0	Dhaka Zila	Dhaka Division	FALSE	4	3	3	12.965230346702	51-60
1	FALSE	TRUE	TRUE	TRUE	2014	36	1	0	Dhaka Zila	Dhaka Division	FALSE	4	3	4	12.965230346702	10-20
0	FALSE	TRUE	TRUE	TRUE	2014	36	1	0	Dhaka Zila	Dhaka Division	FALSE	4	3	3	12.965230346702	10-20
0	FALSE	TRUE	TRUE	TRUE	2014	36	1	0	Dhaka Zila	Dhaka Division	FALSE	1	3	4	12.965230346702	51-60
0	FALSE	TRUE	TRUE	TRUE	2014	36	1	0	Dhaka Zila	Dhaka Division	FALSE	1	3	3	12.965230346702	10-20
0	FALSE	TRUE	TRUE	TRUE	2014	36	1	0	Dhaka Zila	Dhaka Division	FALSE	1	3	4	12.965230346702	21-30
1	TRUE	TRUE	TRUE	TRUE	2014	37	1	1	Faridpur Zila	Dhaka Division	TRUE	4	4	2	10.2213866083837	51-60
1	TRUE	TRUE	TRUE	TRUE	2014	37	1	1	Faridpur Zila	Dhaka Division	TRUE	4	4	2	10.2213866083837	21-30
1	TRUE	TRUE	TRUE	FALSE	2014	37	1	1	Faridpur Zila	Dhaka Division	TRUE	4	4	4	10.2213866083837	10-20
0	TRUE	TRUE	TRUE	TRUE	2014	37	1	1	Faridpur Zila	Dhaka Division	TRUE	4	4	4	10.2213866083837	21-30
0	TRUE	TRUE	TRUE	FALSE	2014	37	1	1	Faridpur Zila	Dhaka Division	TRUE	4	4	4	10.2213866083837	10-20
1	TRUE	TRUE	TRUE	TRUE	2014	37	1	1	Faridpur Zila	Dhaka Division	TRUE	4	1	4	10.2213866083837	21-30
0	TRUE	TRUE	TRUE	FALSE	2014	37	1	1	Faridpur Zila	Dhaka Division	TRUE	4	1	4	10.2213866083837	21-30
1	TRUE	FALSE	TRUE	TRUE	2014	37	1	1	Faridpur Zila	Dhaka Division	FALSE	4	3	2	10.2213866083837	41-50
0	TRUE	FALSE	TRUE	TRUE	2014	37	1	1	Faridpur Zila	Dhaka Division	FALSE	4	3	3	10.2213866083837	31-40
0	TRUE	FALSE	TRUE	TRUE	2014	37	1	1	Faridpur Zila	Dhaka Division	FALSE	4	3	3	10.2213866083837	10-20
1	TRUE	FALSE	TRUE	FALSE	2014	37	1	1	Faridpur Zila	Dhaka Division	FALSE	4	3	4	10.2213866083837	10-20
1	TRUE	FALSE	TRUE	TRUE	2014	37	1	1	Faridpur Zila	Dhaka Division	FALSE	4	3	4	10.2213866083837	31-40
0	TRUE	FALSE	TRUE	TRUE	2014	37	1	1	Faridpur Zila	Dhaka Division	FALSE	4	3	4	10.2213866083837	10-20
1	TRUE	TRUE	TRUE	FALSE	2014	37	1	1	Faridpur Zila	Dhaka Division	TRUE	4	1	3	10.2213866083837	51-60
0	TRUE	TRUE	TRUE	FALSE	2014	37	1	1	Faridpur Zila	Dhaka Division	TRUE	4	1	4	10.2213866083837	41-50
0	TRUE	TRUE	TRUE	FALSE	2014	37	1	1	Faridpur Zila	Dhaka Division	TRUE	4	1	4	10.2213866083837	10-20
0	TRUE	TRUE	TRUE	FALSE	2014	37	1	1	Faridpur Zila	Dhaka Division	TRUE	2	4	3	10.2213866083837	31-40
1	TRUE	TRUE	TRUE	FALSE	2014	37	1	1	Faridpur Zila	Dhaka Division	TRUE	2	4	4	10.2213866083837	10-20
1	TRUE	TRUE	TRUE	TRUE	2014	37	1	1	Faridpur Zila	Dhaka Division	TRUE	2	4	2	10.2213866083837	31-40
1	TRUE	TRUE	TRUE	TRUE	2014	37	1	1	Faridpur Zila	Dhaka Division	TRUE	2	4	2	10.2213866083837	10-20
1	TRUE	TRUE	TRUE	TRUE	2014	37	1	1	Faridpur Zila	Dhaka Division	TRUE	4	4	4	10.2213866083837	31-40
0	TRUE	TRUE	TRUE	FALSE	2014	37	1	1	Faridpur Zila	Dhaka Division	TRUE	4	4	4	10.2213866083837	10-20
0	TRUE	TRUE	TRUE	FALSE	2014	37	1	1	Faridpur Zila	Dhaka Division	TRUE	4	4	1	10.2213866083837	31-40
0	TRUE	TRUE	TRUE	TRUE	2014	37	1	1	Faridpur Zila	Dhaka Division	TRUE	4	4	3	10.2213866083837	51-60
0	TRUE	TRUE	TRUE	FALSE	2014	37	1	1	Faridpur Zila	Dhaka Division	TRUE	4	4	4	10.2213866083837	10-20
1	TRUE	TRUE	TRUE	TRUE	2014	37	1	1	Faridpur Zila	Dhaka Division	TRUE	4	2	4	10.2213866083837	>60
0	TRUE	TRUE	TRUE	TRUE	2014	37	1	1	Faridpur Zila	Dhaka Division	TRUE	4	2	4	10.2213866083837	51-60
1	TRUE	TRUE	TRUE	TRUE	2014	37	1	1	Faridpur Zila	Dhaka Division	TRUE	4	2	4	10.2213866083837	10-20
1	TRUE	TRUE	TRUE	TRUE	2014	37	1	1	Faridpur Zila	Dhaka Division	TRUE	4	2	1	10.2213866083837	10-20
1	TRUE	TRUE	TRUE	TRUE	2014	37	1	1	Faridpur Zila	Dhaka Division	TRUE	2	3	2	10.2213866083837	51-60
1	TRUE	TRUE	TRUE	TRUE	2014	37	1	1	Faridpur Zila	Dhaka Division	TRUE	2	3	4	10.2213866083837	10-20
1	TRUE	TRUE	TRUE	TRUE	2014	37	1	1	Faridpur Zila	Dhaka Division	TRUE	2	3	1	10.2213866083837	10-20
1	TRUE	FALSE	TRUE	TRUE	2014	37	1	1	Faridpur Zila	Dhaka Division	TRUE	2	4	2	10.2213866083837	31-40
0	TRUE	FALSE	TRUE	TRUE	2014	37	1	1	Faridpur Zila	Dhaka Division	TRUE	2	4	4	10.2213866083837	31-40
0	TRUE	FALSE	TRUE	TRUE	2014	37	1	1	Faridpur Zila	Dhaka Division	TRUE	2	4	4	10.2213866083837	31-40
0	TRUE	FALSE	TRUE	TRUE	2014	37	1	1	Faridpur Zila	Dhaka Division	TRUE	2	4	4	10.2213866083837	10-20
0	TRUE	FALSE	TRUE	FALSE	2014	37	1	1	Faridpur Zila	Dhaka Division	TRUE	2	4	4	10.2213866083837	31-40
1	TRUE	FALSE	TRUE	FALSE	2014	37	1	1	Faridpur Zila	Dhaka Division	TRUE	2	4	4	10.2213866083837	10-20
1	TRUE	FALSE	TRUE	FALSE	2014	37	1	1	Faridpur Zila	Dhaka Division	TRUE	2	4	4	10.2213866083837	10-20
1	TRUE	FALSE	FALSE	FALSE	2014	37	1	1	Faridpur Zila	Dhaka Division	TRUE	4	3	2	10.2213866083837	10-20
0	TRUE	FALSE	TRUE	FALSE	2014	38	0	0	Munshiganj Zila	Dhaka Division	FALSE	3	4	1	9.84397018013811	>60
0	TRUE	FALSE	TRUE	FALSE	2014	38	0	0	Munshiganj Zila	Dhaka Division	FALSE	3	4	1	9.84397018013811	41-50
1	TRUE	FALSE	TRUE	FALSE	2014	38	0	0	Munshiganj Zila	Dhaka Division	FALSE	3	4	3	9.84397018013811	31-40
0	TRUE	FALSE	TRUE	FALSE	2014	38	0	0	Munshiganj Zila	Dhaka Division	FALSE	3	4	1	9.84397018013811	21-30
1	TRUE	FALSE	TRUE	FALSE	2014	38	0	0	Munshiganj Zila	Dhaka Division	FALSE	3	4	1	9.84397018013811	21-30
0	TRUE	FALSE	TRUE	FALSE	2014	38	0	0	Munshiganj Zila	Dhaka Division	FALSE	3	4	1	9.84397018013811	<10
1	TRUE	FALSE	TRUE	FALSE	2014	38	0	0	Munshiganj Zila	Dhaka Division	FALSE	3	4	2	9.84397018013811	<10
1	TRUE	FALSE	TRUE	TRUE	2014	38	0	0	Munshiganj Zila	Dhaka Division	TRUE	2	4	1	9.84397018013811	>60
0	TRUE	FALSE	TRUE	FALSE	2014	38	0	0	Munshiganj Zila	Dhaka Division	TRUE	2	4	4	9.84397018013811	>60
0	TRUE	FALSE	TRUE	FALSE	2014	38	0	0	Munshiganj Zila	Dhaka Division	TRUE	2	4	2	9.84397018013811	10-20
0	TRUE	FALSE	TRUE	FALSE	2014	38	0	0	Munshiganj Zila	Dhaka Division	TRUE	2	4	2	9.84397018013811	<10
0	TRUE	FALSE	TRUE	FALSE	2014	38	0	0	Munshiganj Zila	Dhaka Division	TRUE	4	4	1	9.84397018013811	>60
0	TRUE	FALSE	TRUE	FALSE	2014	38	0	0	Munshiganj Zila	Dhaka Division	TRUE	4	4	4	9.84397018013811	21-30
1	TRUE	FALSE	TRUE	FALSE	2014	38	0	0	Munshiganj Zila	Dhaka Division	TRUE	4	4	4	9.84397018013811	<10
1	TRUE	FALSE	TRUE	FALSE	2014	38	0	0	Munshiganj Zila	Dhaka Division	FALSE	4	3	1	9.84397018013811	31-40
0	TRUE	FALSE	TRUE	FALSE	2014	38	0	0	Munshiganj Zila	Dhaka Division	FALSE	4	3	2	9.84397018013811	31-40
1	TRUE	FALSE	TRUE	FALSE	2014	38	0	0	Munshiganj Zila	Dhaka Division	FALSE	4	3	1	9.84397018013811	<10
1	TRUE	FALSE	TRUE	FALSE	2014	38	0	0	Munshiganj Zila	Dhaka Division	FALSE	4	3	2	9.84397018013811	<10
0	TRUE	FALSE	TRUE	FALSE	2014	38	0	0	Munshiganj Zila	Dhaka Division	TRUE	3	3	3	9.84397018013811	41-50
1	TRUE	FALSE	TRUE	FALSE	2014	38	0	0	Munshiganj Zila	Dhaka Division	TRUE	3	3	1	9.84397018013811	21-30
1	TRUE	FALSE	TRUE	FALSE	2014	38	0	0	Munshiganj Zila	Dhaka Division	TRUE	3	3	1	9.84397018013811	10-20
0	TRUE	FALSE	TRUE	FALSE	2014	38	0	0	Munshiganj Zila	Dhaka Division	TRUE	3	3	4	9.84397018013811	10-20
1	TRUE	FALSE	TRUE	FALSE	2014	38	0	0	Munshiganj Zila	Dhaka Division	TRUE	3	3	2	9.84397018013811	51-60
1	TRUE	FALSE	TRUE	FALSE	2014	38	0	0	Munshiganj Zila	Dhaka Division	TRUE	4	4	1	9.84397018013811	>60
0	TRUE	FALSE	TRUE	FALSE	2014	38	0	0	Munshiganj Zila	Dhaka Division	TRUE	4	4	2	9.84397018013811	41-50
0	TRUE	FALSE	TRUE	FALSE	2014	38	0	0	Munshiganj Zila	Dhaka Division	TRUE	4	4	2	9.84397018013811	21-30
1	TRUE	FALSE	TRUE	FALSE	2014	38	0	0	Munshiganj Zila	Dhaka Division	TRUE	4	4	4	9.84397018013811	<10
1	TRUE	FALSE	TRUE	TRUE	2014	38	0	0	Munshiganj Zila	Dhaka Division	TRUE	2	2	3	9.84397018013811	31-40
0	TRUE	FALSE	TRUE	TRUE	2014	38	0	0	Munshiganj Zila	Dhaka Division	TRUE	2	2	3	9.84397018013811	21-30
0	TRUE	FALSE	TRUE	FALSE	2014	38	0	0	Munshiganj Zila	Dhaka Division	TRUE	2	2	3	9.84397018013811	<10
1	TRUE	FALSE	TRUE	FALSE	2014	38	0	0	Munshiganj Zila	Dhaka Division	TRUE	2	2	3	9.84397018013811	<10
0	TRUE	FALSE	TRUE	FALSE	2014	38	0	0	Munshiganj Zila	Dhaka Division	TRUE	3	4	2	9.84397018013811	41-50
1	TRUE	FALSE	TRUE	FALSE	2014	38	0	0	Munshiganj Zila	Dhaka Division	TRUE	3	4	1	9.84397018013811	10-20
1	TRUE	FALSE	TRUE	FALSE	2014	38	0	0	Munshiganj Zila	Dhaka Division	FALSE	4	3	2	9.84397018013811	51-60
0	TRUE	FALSE	TRUE	FALSE	2014	38	0	0	Munshiganj Zila	Dhaka Division	FALSE	4	3	4	9.84397018013811	41-50
1	TRUE	FALSE	TRUE	TRUE	2014	38	0	0	Munshiganj Zila	Dhaka Division	FALSE	4	3	3	9.84397018013811	10-20
1	TRUE	FALSE	TRUE	TRUE	2014	38	0	0	Munshiganj Zila	Dhaka Division	TRUE	3	4	2	9.84397018013811	51-60
0	TRUE	FALSE	TRUE	FALSE	2014	38	0	0	Munshiganj Zila	Dhaka Division	TRUE	3	4	1	9.84397018013811	41-50
0	TRUE	FALSE	TRUE	FALSE	2014	38	0	0	Munshiganj Zila	Dhaka Division	TRUE	3	4	2	9.84397018013811	10-20
1	TRUE	FALSE	TRUE	FALSE	2014	38	0	0	Munshiganj Zila	Dhaka Division	TRUE	3	4	2	9.84397018013811	<10
1	TRUE	TRUE	TRUE	TRUE	2014	39	0	1	Mymensingh Zila	Dhaka Division	FALSE	4	2	1	10.5332604885504	41-50
0	TRUE	TRUE	TRUE	FALSE	2014	39	0	1	Mymensingh Zila	Dhaka Division	FALSE	4	2	3	10.5332604885504	21-30
0	TRUE	TRUE	TRUE	FALSE	2014	39	0	1	Mymensingh Zila	Dhaka Division	FALSE	4	2	4	10.5332604885504	<10
0	TRUE	TRUE	TRUE	FALSE	2014	39	0	1	Mymensingh Zila	Dhaka Division	FALSE	4	2	3	10.5332604885504	<10
1	TRUE	TRUE	TRUE	FALSE	2014	39	0	1	Mymensingh Zila	Dhaka Division	FALSE	4	2	3	10.5332604885504	<10
1	TRUE	TRUE	FALSE	FALSE	2014	39	0	1	Mymensingh Zila	Dhaka Division	TRUE	4	4	2	10.5332604885504	>60
0	TRUE	TRUE	FALSE	FALSE	2014	39	0	1	Mymensingh Zila	Dhaka Division	TRUE	4	4	2	10.5332604885504	51-60
1	TRUE	TRUE	FALSE	FALSE	2014	39	0	1	Mymensingh Zila	Dhaka Division	TRUE	4	4	4	10.5332604885504	31-40
1	TRUE	TRUE	TRUE	FALSE	2014	39	0	1	Mymensingh Zila	Dhaka Division	TRUE	4	4	4	10.5332604885504	>60
1	TRUE	TRUE	TRUE	FALSE	2014	39	0	1	Mymensingh Zila	Dhaka Division	TRUE	4	4	2	10.5332604885504	21-30
1	TRUE	TRUE	TRUE	FALSE	2014	39	0	1	Mymensingh Zila	Dhaka Division	TRUE	4	4	1	10.5332604885504	21-30
0	TRUE	TRUE	TRUE	FALSE	2014	39	0	1	Mymensingh Zila	Dhaka Division	TRUE	4	4	4	10.5332604885504	51-60
1	TRUE	TRUE	FALSE	FALSE	2014	39	0	1	Mymensingh Zila	Dhaka Division	FALSE	4	2	3	10.5332604885504	31-40
0	TRUE	TRUE	FALSE	FALSE	2014	39	0	1	Mymensingh Zila	Dhaka Division	FALSE	4	2	3	10.5332604885504	21-30
0	TRUE	TRUE	TRUE	FALSE	2014	39	0	1	Mymensingh Zila	Dhaka Division	TRUE	1	4	3	10.5332604885504	31-40
1	TRUE	TRUE	TRUE	FALSE	2014	39	0	1	Mymensingh Zila	Dhaka Division	TRUE	1	4	3	10.5332604885504	21-30
0	TRUE	TRUE	TRUE	FALSE	2014	39	0	1	Mymensingh Zila	Dhaka Division	TRUE	1	4	3	10.5332604885504	<10
0	TRUE	TRUE	TRUE	FALSE	2014	39	0	1	Mymensingh Zila	Dhaka Division	TRUE	1	4	3	10.5332604885504	10-20
0	TRUE	TRUE	TRUE	FALSE	2014	39	0	1	Mymensingh Zila	Dhaka Division	TRUE	1	4	2	10.5332604885504	10-20
1	TRUE	TRUE	TRUE	FALSE	2014	39	0	1	Mymensingh Zila	Dhaka Division	TRUE	1	2	3	10.5332604885504	41-50
0	TRUE	TRUE	TRUE	FALSE	2014	39	0	1	Mymensingh Zila	Dhaka Division	TRUE	1	2	4	10.5332604885504	31-40
1	TRUE	TRUE	TRUE	FALSE	2014	39	0	1	Mymensingh Zila	Dhaka Division	TRUE	1	2	4	10.5332604885504	<10
1	TRUE	TRUE	TRUE	FALSE	2014	39	0	1	Mymensingh Zila	Dhaka Division	TRUE	1	2	4	10.5332604885504	<10
1	TRUE	TRUE	TRUE	TRUE	2014	39	0	1	Mymensingh Zila	Dhaka Division	TRUE	2	3	1	10.5332604885504	41-50
0	TRUE	TRUE	TRUE	FALSE	2014	39	0	1	Mymensingh Zila	Dhaka Division	TRUE	2	3	4	10.5332604885504	31-40
1	TRUE	TRUE	TRUE	FALSE	2014	39	0	1	Mymensingh Zila	Dhaka Division	TRUE	2	3	4	10.5332604885504	<10
1	TRUE	TRUE	TRUE	TRUE	2014	39	0	1	Mymensingh Zila	Dhaka Division	TRUE	4	4	4	10.5332604885504	51-60
1	TRUE	TRUE	TRUE	FALSE	2014	39	0	1	Mymensingh Zila	Dhaka Division	TRUE	4	4	4	10.5332604885504	10-20
0	TRUE	TRUE	TRUE	FALSE	2014	39	0	1	Mymensingh Zila	Dhaka Division	TRUE	4	4	4	10.5332604885504	41-50
0	TRUE	TRUE	TRUE	FALSE	2014	39	0	1	Mymensingh Zila	Dhaka Division	TRUE	4	4	4	10.5332604885504	<10
0	TRUE	TRUE	TRUE	FALSE	2014	39	0	1	Mymensingh Zila	Dhaka Division	TRUE	4	4	4	10.5332604885504	>60
1	TRUE	TRUE	TRUE	FALSE	2014	39	0	1	Mymensingh Zila	Dhaka Division	TRUE	4	4	4	10.5332604885504	21-30
1	TRUE	TRUE	TRUE	FALSE	2014	39	0	1	Mymensingh Zila	Dhaka Division	FALSE	3	2	4	10.5332604885504	51-60
0	TRUE	TRUE	TRUE	FALSE	2014	39	0	1	Mymensingh Zila	Dhaka Division	FALSE	3	2	4	10.5332604885504	41-50
0	TRUE	TRUE	TRUE	FALSE	2014	39	0	1	Mymensingh Zila	Dhaka Division	FALSE	3	2	4	10.5332604885504	10-20
0	TRUE	TRUE	TRUE	FALSE	2014	39	0	1	Mymensingh Zila	Dhaka Division	FALSE	3	2	4	10.5332604885504	<10
0	TRUE	TRUE	TRUE	FALSE	2014	39	0	1	Mymensingh Zila	Dhaka Division	FALSE	3	2	4	10.5332604885504	10-20
0	TRUE	TRUE	TRUE	FALSE	2014	39	0	1	Mymensingh Zila	Dhaka Division	FALSE	3	2	4	10.5332604885504	10-20
0	TRUE	TRUE	TRUE	FALSE	2014	39	0	1	Mymensingh Zila	Dhaka Division	FALSE	3	4	4	10.5332604885504	>60
0	TRUE	TRUE	TRUE	FALSE	2014	39	0	1	Mymensingh Zila	Dhaka Division	FALSE	3	4	3	10.5332604885504	31-40
1	TRUE	TRUE	TRUE	FALSE	2014	39	0	1	Mymensingh Zila	Dhaka Division	FALSE	3	4	3	10.5332604885504	<10
1	TRUE	TRUE	TRUE	FALSE	2014	40	1	0	Mymensingh Zila	Dhaka Division	TRUE	2	1	4	9.74230968293225	31-40
1	TRUE	TRUE	TRUE	FALSE	2014	40	1	0	Mymensingh Zila	Dhaka Division	TRUE	2	1	4	9.74230968293225	10-20
0	TRUE	TRUE	TRUE	FALSE	2014	40	1	0	Mymensingh Zila	Dhaka Division	TRUE	2	1	4	9.74230968293225	10-20
0	TRUE	TRUE	TRUE	FALSE	2014	40	1	0	Mymensingh Zila	Dhaka Division	TRUE	2	1	4	9.74230968293225	21-30
1	TRUE	TRUE	TRUE	FALSE	2014	40	1	0	Mymensingh Zila	Dhaka Division	TRUE	2	3	4	9.74230968293225	>60
0	TRUE	TRUE	TRUE	FALSE	2014	40	1	0	Mymensingh Zila	Dhaka Division	TRUE	2	3	4	9.74230968293225	21-30
0	TRUE	TRUE	TRUE	FALSE	2014	40	1	0	Mymensingh Zila	Dhaka Division	TRUE	2	3	4	9.74230968293225	51-60
0	TRUE	TRUE	TRUE	FALSE	2014	40	1	0	Mymensingh Zila	Dhaka Division	TRUE	2	3	4	9.74230968293225	>60
0	TRUE	TRUE	TRUE	FALSE	2014	40	1	0	Mymensingh Zila	Dhaka Division	TRUE	2	3	4	9.74230968293225	10-20
1	TRUE	TRUE	TRUE	FALSE	2014	40	1	0	Mymensingh Zila	Dhaka Division	TRUE	2	3	4	9.74230968293225	10-20
1	TRUE	FALSE	FALSE	FALSE	2014	40	1	0	Mymensingh Zila	Dhaka Division	TRUE	4	3	4	9.74230968293225	>60
1	TRUE	FALSE	FALSE	TRUE	2014	40	1	0	Mymensingh Zila	Dhaka Division	TRUE	4	3	4	9.74230968293225	10-20
0	TRUE	FALSE	FALSE	FALSE	2014	40	1	0	Mymensingh Zila	Dhaka Division	TRUE	4	3	4	9.74230968293225	21-30
1	TRUE	FALSE	FALSE	FALSE	2014	40	1	0	Mymensingh Zila	Dhaka Division	TRUE	4	3	4	9.74230968293225	<10
0	TRUE	FALSE	FALSE	FALSE	2014	40	1	0	Mymensingh Zila	Dhaka Division	TRUE	4	3	4	9.74230968293225	51-60
1	TRUE	TRUE	TRUE	FALSE	2014	40	1	0	Mymensingh Zila	Dhaka Division	TRUE	4	1	4	9.74230968293225	41-50
1	TRUE	TRUE	TRUE	FALSE	2014	40	1	0	Mymensingh Zila	Dhaka Division	TRUE	4	1	4	9.74230968293225	<10
0	TRUE	TRUE	TRUE	FALSE	2014	40	1	0	Mymensingh Zila	Dhaka Division	TRUE	4	1	4	9.74230968293225	10-20
0	TRUE	TRUE	TRUE	FALSE	2014	40	1	0	Mymensingh Zila	Dhaka Division	TRUE	4	1	4	9.74230968293225	21-30
1	TRUE	TRUE	TRUE	FALSE	2014	40	1	0	Mymensingh Zila	Dhaka Division	TRUE	4	1	4	9.74230968293225	10-20
0	TRUE	TRUE	FALSE	FALSE	2014	40	1	0	Mymensingh Zila	Dhaka Division	TRUE	4	1	4	9.74230968293225	10-20
0	TRUE	TRUE	FALSE	FALSE	2014	40	1	0	Mymensingh Zila	Dhaka Division	TRUE	4	1	4	9.74230968293225	41-50
0	TRUE	TRUE	FALSE	FALSE	2014	40	1	0	Mymensingh Zila	Dhaka Division	TRUE	4	1	4	9.74230968293225	21-30
0	TRUE	TRUE	TRUE	TRUE	2014	40	1	0	Mymensingh Zila	Dhaka Division	TRUE	4	1	4	9.74230968293225	41-50
1	TRUE	TRUE	TRUE	TRUE	2014	40	1	0	Mymensingh Zila	Dhaka Division	TRUE	4	1	4	9.74230968293225	10-20
1	TRUE	TRUE	TRUE	FALSE	2014	40	1	0	Mymensingh Zila	Dhaka Division	TRUE	4	1	4	9.74230968293225	21-30
1	TRUE	TRUE	TRUE	TRUE	2014	40	1	0	Mymensingh Zila	Dhaka Division	TRUE	4	1	4	9.74230968293225	21-30
1	TRUE	TRUE	TRUE	FALSE	2014	40	1	0	Mymensingh Zila	Dhaka Division	TRUE	4	1	4	9.74230968293225	21-30
0	TRUE	TRUE	TRUE	FALSE	2014	40	1	0	Mymensingh Zila	Dhaka Division	TRUE	4	1	4	9.74230968293225	10-20
1	TRUE	FALSE	FALSE	FALSE	2014	40	1	0	Mymensingh Zila	Dhaka Division	FALSE	4	1	4	9.74230968293225	>60
0	TRUE	FALSE	FALSE	FALSE	2014	40	1	0	Mymensingh Zila	Dhaka Division	FALSE	4	1	4	9.74230968293225	51-60
0	TRUE	TRUE	TRUE	FALSE	2014	40	1	0	Mymensingh Zila	Dhaka Division	TRUE	2	1	4	9.74230968293225	51-60
1	TRUE	TRUE	TRUE	FALSE	2014	40	1	0	Mymensingh Zila	Dhaka Division	TRUE	2	1	4	9.74230968293225	21-30
0	TRUE	TRUE	FALSE	FALSE	2014	40	1	0	Mymensingh Zila	Dhaka Division	TRUE	1	3	4	9.74230968293225	41-50
0	TRUE	TRUE	FALSE	FALSE	2014	40	1	0	Mymensingh Zila	Dhaka Division	TRUE	1	3	4	9.74230968293225	21-30
1	TRUE	TRUE	FALSE	FALSE	2014	40	1	0	Mymensingh Zila	Dhaka Division	TRUE	1	3	4	9.74230968293225	<10
0	TRUE	TRUE	FALSE	TRUE	2014	40	1	0	Mymensingh Zila	Dhaka Division	TRUE	1	3	4	9.74230968293225	51-60
0	NA	NA	NA	FALSE	2014	40	1	0	Mymensingh Zila	Dhaka Division	NA	NA	NA	4	9.74230968293225	<10
0	NA	NA	NA	FALSE	2014	40	1	0	Mymensingh Zila	Dhaka Division	NA	NA	NA	4	9.74230968293225	<10
1	NA	NA	NA	FALSE	2014	40	1	0	Mymensingh Zila	Dhaka Division	NA	NA	NA	4	9.74230968293225	10-20
0	NA	NA	NA	FALSE	2014	40	1	0	Mymensingh Zila	Dhaka Division	NA	NA	NA	4	9.74230968293225	41-50
1	TRUE	TRUE	TRUE	TRUE	2014	41	1	0	Mymensingh Zila	Dhaka Division	FALSE	2	3	1	11.0167515413785	21-30
0	TRUE	TRUE	TRUE	TRUE	2014	41	1	0	Mymensingh Zila	Dhaka Division	FALSE	2	3	2	11.0167515413785	21-30
1	TRUE	TRUE	TRUE	FALSE	2014	41	1	0	Mymensingh Zila	Dhaka Division	FALSE	2	3	2	11.0167515413785	<10
1	TRUE	TRUE	TRUE	FALSE	2014	41	1	0	Mymensingh Zila	Dhaka Division	FALSE	2	3	1	11.0167515413785	10-20
1	TRUE	TRUE	TRUE	FALSE	2014	41	1	0	Mymensingh Zila	Dhaka Division	FALSE	2	3	4	11.0167515413785	>60
0	TRUE	TRUE	TRUE	FALSE	2014	41	1	0	Mymensingh Zila	Dhaka Division	FALSE	2	3	3	11.0167515413785	>60
1	TRUE	TRUE	TRUE	FALSE	2014	41	1	0	Mymensingh Zila	Dhaka Division	FALSE	2	3	2	11.0167515413785	10-20
0	TRUE	TRUE	TRUE	FALSE	2014	41	1	0	Mymensingh Zila	Dhaka Division	FALSE	2	3	2	11.0167515413785	21-30
0	TRUE	TRUE	TRUE	FALSE	2014	41	1	0	Mymensingh Zila	Dhaka Division	FALSE	2	3	2	11.0167515413785	21-30
0	TRUE	TRUE	TRUE	FALSE	2014	41	1	0	Mymensingh Zila	Dhaka Division	FALSE	4	1	2	11.0167515413785	41-50
1	TRUE	TRUE	TRUE	FALSE	2014	41	1	0	Mymensingh Zila	Dhaka Division	FALSE	4	1	1	11.0167515413785	10-20
0	TRUE	TRUE	TRUE	FALSE	2014	41	1	0	Mymensingh Zila	Dhaka Division	FALSE	4	1	1	11.0167515413785	<10
0	TRUE	TRUE	TRUE	FALSE	2014	41	1	0	Mymensingh Zila	Dhaka Division	FALSE	4	1	1	11.0167515413785	10-20
0	TRUE	TRUE	TRUE	TRUE	2014	41	1	0	Mymensingh Zila	Dhaka Division	FALSE	4	1	4	11.0167515413785	10-20
0	TRUE	TRUE	TRUE	FALSE	2014	41	1	0	Mymensingh Zila	Dhaka Division	FALSE	4	1	2	11.0167515413785	21-30
1	TRUE	TRUE	TRUE	FALSE	2014	41	1	0	Mymensingh Zila	Dhaka Division	FALSE	4	1	4	11.0167515413785	31-40
0	TRUE	TRUE	TRUE	FALSE	2014	41	1	0	Mymensingh Zila	Dhaka Division	FALSE	4	1	1	11.0167515413785	31-40
1	TRUE	FALSE	TRUE	FALSE	2014	41	1	0	Mymensingh Zila	Dhaka Division	TRUE	4	2	3	11.0167515413785	>60
0	TRUE	FALSE	TRUE	FALSE	2014	41	1	0	Mymensingh Zila	Dhaka Division	TRUE	4	2	1	11.0167515413785	31-40
0	TRUE	FALSE	TRUE	FALSE	2014	41	1	0	Mymensingh Zila	Dhaka Division	TRUE	4	2	2	11.0167515413785	10-20
1	TRUE	FALSE	TRUE	FALSE	2014	41	1	0	Mymensingh Zila	Dhaka Division	TRUE	4	2	2	11.0167515413785	10-20
1	TRUE	TRUE	TRUE	FALSE	2014	41	1	0	Mymensingh Zila	Dhaka Division	TRUE	2	4	2	11.0167515413785	51-60
1	TRUE	TRUE	TRUE	FALSE	2014	41	1	0	Mymensingh Zila	Dhaka Division	TRUE	2	4	3	11.0167515413785	21-30
1	TRUE	TRUE	TRUE	TRUE	2014	41	1	0	Mymensingh Zila	Dhaka Division	TRUE	2	4	1	11.0167515413785	31-40
0	TRUE	TRUE	TRUE	FALSE	2014	41	1	0	Mymensingh Zila	Dhaka Division	TRUE	2	4	4	11.0167515413785	51-60
0	TRUE	TRUE	TRUE	FALSE	2014	41	1	0	Mymensingh Zila	Dhaka Division	TRUE	2	4	1	11.0167515413785	51-60
1	TRUE	TRUE	TRUE	FALSE	2014	41	1	0	Mymensingh Zila	Dhaka Division	TRUE	2	4	4	11.0167515413785	51-60
0	TRUE	TRUE	TRUE	FALSE	2014	41	1	0	Mymensingh Zila	Dhaka Division	TRUE	2	4	3	11.0167515413785	41-50
0	TRUE	TRUE	TRUE	FALSE	2014	41	1	0	Mymensingh Zila	Dhaka Division	TRUE	2	4	2	11.0167515413785	21-30
0	TRUE	FALSE	TRUE	FALSE	2014	41	1	0	Mymensingh Zila	Dhaka Division	TRUE	4	1	3	11.0167515413785	41-50
0	TRUE	FALSE	TRUE	FALSE	2014	41	1	0	Mymensingh Zila	Dhaka Division	TRUE	4	1	4	11.0167515413785	>60
0	TRUE	FALSE	TRUE	FALSE	2014	41	1	0	Mymensingh Zila	Dhaka Division	TRUE	4	1	4	11.0167515413785	10-20
1	TRUE	FALSE	TRUE	FALSE	2014	41	1	0	Mymensingh Zila	Dhaka Division	TRUE	4	1	1	11.0167515413785	10-20
1	TRUE	TRUE	TRUE	FALSE	2014	41	1	0	Mymensingh Zila	Dhaka Division	TRUE	1	4	2	11.0167515413785	51-60
0	TRUE	TRUE	TRUE	FALSE	2014	41	1	0	Mymensingh Zila	Dhaka Division	TRUE	1	4	3	11.0167515413785	21-30
1	TRUE	TRUE	TRUE	FALSE	2014	41	1	0	Mymensingh Zila	Dhaka Division	TRUE	1	4	2	11.0167515413785	10-20
1	TRUE	TRUE	TRUE	FALSE	2014	41	1	0	Mymensingh Zila	Dhaka Division	TRUE	1	1	2	11.0167515413785	31-40
0	TRUE	FALSE	TRUE	FALSE	2014	41	1	0	Mymensingh Zila	Dhaka Division	TRUE	2	1	2	11.0167515413785	21-30
1	TRUE	TRUE	TRUE	TRUE	2014	41	1	0	Mymensingh Zila	Dhaka Division	TRUE	2	2	2	11.0167515413785	51-60
1	TRUE	FALSE	TRUE	TRUE	2014	41	1	0	Mymensingh Zila	Dhaka Division	TRUE	4	1	3	11.0167515413785	>60
1	TRUE	TRUE	TRUE	FALSE	2014	42	0	0	Mymensingh Zila	Dhaka Division	FALSE	4	1	1	10.4817185813083	>60
0	TRUE	TRUE	TRUE	TRUE	2014	42	0	0	Mymensingh Zila	Dhaka Division	FALSE	4	1	4	10.4817185813083	51-60
1	TRUE	TRUE	TRUE	FALSE	2014	42	0	0	Mymensingh Zila	Dhaka Division	FALSE	4	1	4	10.4817185813083	10-20
0	TRUE	TRUE	TRUE	FALSE	2014	42	0	0	Mymensingh Zila	Dhaka Division	FALSE	4	1	4	10.4817185813083	10-20
1	TRUE	TRUE	TRUE	FALSE	2014	42	0	0	Mymensingh Zila	Dhaka Division	FALSE	3	4	2	10.4817185813083	31-40
0	TRUE	TRUE	TRUE	FALSE	2014	42	0	0	Mymensingh Zila	Dhaka Division	FALSE	3	4	4	10.4817185813083	<10
1	TRUE	TRUE	TRUE	FALSE	2014	42	0	0	Mymensingh Zila	Dhaka Division	FALSE	3	4	4	10.4817185813083	<10
1	TRUE	TRUE	TRUE	FALSE	2014	42	0	0	Mymensingh Zila	Dhaka Division	FALSE	3	4	4	10.4817185813083	<10
0	TRUE	TRUE	TRUE	FALSE	2014	42	0	0	Mymensingh Zila	Dhaka Division	FALSE	3	4	4	10.4817185813083	21-30
1	TRUE	FALSE	TRUE	FALSE	2014	42	0	0	Mymensingh Zila	Dhaka Division	FALSE	3	2	2	10.4817185813083	21-30
0	TRUE	FALSE	TRUE	FALSE	2014	42	0	0	Mymensingh Zila	Dhaka Division	FALSE	3	2	4	10.4817185813083	10-20
0	TRUE	FALSE	TRUE	FALSE	2014	42	0	0	Mymensingh Zila	Dhaka Division	FALSE	3	2	4	10.4817185813083	10-20
0	TRUE	FALSE	TRUE	FALSE	2014	42	0	0	Mymensingh Zila	Dhaka Division	FALSE	3	2	1	10.4817185813083	41-50
1	TRUE	FALSE	TRUE	FALSE	2014	42	0	0	Mymensingh Zila	Dhaka Division	TRUE	4	4	1	10.4817185813083	21-30
1	TRUE	FALSE	TRUE	FALSE	2014	42	0	0	Mymensingh Zila	Dhaka Division	TRUE	4	4	4	10.4817185813083	10-20
1	TRUE	FALSE	TRUE	FALSE	2014	42	0	0	Mymensingh Zila	Dhaka Division	TRUE	4	4	4	10.4817185813083	10-20
0	TRUE	FALSE	TRUE	FALSE	2014	42	0	0	Mymensingh Zila	Dhaka Division	TRUE	4	4	4	10.4817185813083	21-30
1	TRUE	FALSE	TRUE	FALSE	2014	42	0	0	Mymensingh Zila	Dhaka Division	TRUE	4	4	1	10.4817185813083	51-60
0	TRUE	FALSE	TRUE	FALSE	2014	42	0	0	Mymensingh Zila	Dhaka Division	TRUE	4	4	4	10.4817185813083	<10
0	TRUE	FALSE	TRUE	FALSE	2014	42	0	0	Mymensingh Zila	Dhaka Division	TRUE	4	4	4	10.4817185813083	41-50
0	TRUE	TRUE	TRUE	FALSE	2014	42	0	0	Mymensingh Zila	Dhaka Division	FALSE	4	1	4	10.4817185813083	41-50
1	TRUE	TRUE	TRUE	FALSE	2014	42	0	0	Mymensingh Zila	Dhaka Division	FALSE	4	1	2	10.4817185813083	21-30
1	TRUE	FALSE	TRUE	FALSE	2014	42	0	0	Mymensingh Zila	Dhaka Division	FALSE	4	1	1	10.4817185813083	31-40
0	TRUE	FALSE	TRUE	FALSE	2014	42	0	0	Mymensingh Zila	Dhaka Division	FALSE	4	1	3	10.4817185813083	21-30
0	TRUE	FALSE	TRUE	FALSE	2014	42	0	0	Mymensingh Zila	Dhaka Division	FALSE	4	1	4	10.4817185813083	10-20
0	TRUE	FALSE	TRUE	FALSE	2014	42	0	0	Mymensingh Zila	Dhaka Division	FALSE	4	1	4	10.4817185813083	<10
1	TRUE	FALSE	TRUE	FALSE	2014	42	0	0	Mymensingh Zila	Dhaka Division	FALSE	3	1	1	10.4817185813083	51-60
0	TRUE	FALSE	TRUE	FALSE	2014	42	0	0	Mymensingh Zila	Dhaka Division	FALSE	3	1	2	10.4817185813083	31-40
0	TRUE	FALSE	TRUE	FALSE	2014	42	0	0	Mymensingh Zila	Dhaka Division	FALSE	3	1	2	10.4817185813083	<10
1	TRUE	FALSE	TRUE	FALSE	2014	42	0	0	Mymensingh Zila	Dhaka Division	FALSE	3	1	2	10.4817185813083	10-20
1	TRUE	FALSE	TRUE	FALSE	2014	42	0	0	Mymensingh Zila	Dhaka Division	FALSE	1	2	4	10.4817185813083	10-20
1	TRUE	FALSE	TRUE	FALSE	2014	42	0	0	Mymensingh Zila	Dhaka Division	FALSE	1	2	1	10.4817185813083	10-20
1	TRUE	FALSE	TRUE	FALSE	2014	42	0	0	Mymensingh Zila	Dhaka Division	FALSE	1	2	1	10.4817185813083	41-50
0	TRUE	FALSE	TRUE	FALSE	2014	42	0	0	Mymensingh Zila	Dhaka Division	FALSE	1	2	1	10.4817185813083	41-50
1	TRUE	TRUE	TRUE	TRUE	2014	42	0	0	Mymensingh Zila	Dhaka Division	FALSE	4	2	1	10.4817185813083	51-60
0	TRUE	TRUE	TRUE	FALSE	2014	42	0	0	Mymensingh Zila	Dhaka Division	FALSE	4	2	2	10.4817185813083	41-50
0	TRUE	TRUE	TRUE	FALSE	2014	42	0	0	Mymensingh Zila	Dhaka Division	FALSE	4	2	4	10.4817185813083	21-30
0	TRUE	TRUE	TRUE	FALSE	2014	42	0	0	Mymensingh Zila	Dhaka Division	FALSE	4	2	4	10.4817185813083	<10
1	TRUE	TRUE	TRUE	TRUE	2014	42	0	0	Mymensingh Zila	Dhaka Division	FALSE	4	4	2	10.4817185813083	41-50
0	TRUE	TRUE	TRUE	TRUE	2014	42	0	0	Mymensingh Zila	Dhaka Division	FALSE	4	4	4	10.4817185813083	31-40
1	TRUE	TRUE	TRUE	FALSE	2014	42	0	0	Mymensingh Zila	Dhaka Division	FALSE	4	4	2	10.4817185813083	10-20
1	TRUE	TRUE	TRUE	FALSE	2014	42	0	0	Mymensingh Zila	Dhaka Division	FALSE	4	4	3	10.4817185813083	10-20
1	TRUE	TRUE	TRUE	FALSE	2014	42	0	0	Mymensingh Zila	Dhaka Division	FALSE	4	4	4	10.4817185813083	10-20
1	TRUE	TRUE	TRUE	TRUE	2014	43	0	1	Mymensingh Zila	Dhaka Division	TRUE	2	3	1	10.7099126484085	21-30
1	TRUE	TRUE	TRUE	FALSE	2014	43	0	1	Mymensingh Zila	Dhaka Division	TRUE	2	3	2	10.7099126484085	10-20
1	TRUE	TRUE	TRUE	FALSE	2014	43	0	1	Mymensingh Zila	Dhaka Division	TRUE	2	3	2	10.7099126484085	>60
0	TRUE	TRUE	TRUE	FALSE	2014	43	0	1	Mymensingh Zila	Dhaka Division	TRUE	2	3	3	10.7099126484085	51-60
0	TRUE	TRUE	TRUE	FALSE	2014	43	0	1	Mymensingh Zila	Dhaka Division	TRUE	2	4	4	10.7099126484085	21-30
0	TRUE	TRUE	TRUE	FALSE	2014	43	0	1	Mymensingh Zila	Dhaka Division	TRUE	2	4	3	10.7099126484085	>60
0	TRUE	TRUE	TRUE	FALSE	2014	43	0	1	Mymensingh Zila	Dhaka Division	TRUE	2	4	4	10.7099126484085	31-40
0	TRUE	TRUE	TRUE	FALSE	2014	43	0	1	Mymensingh Zila	Dhaka Division	TRUE	2	4	4	10.7099126484085	10-20
0	TRUE	TRUE	TRUE	FALSE	2014	43	0	1	Mymensingh Zila	Dhaka Division	TRUE	2	4	4	10.7099126484085	<10
1	TRUE	TRUE	TRUE	FALSE	2014	43	0	1	Mymensingh Zila	Dhaka Division	TRUE	2	4	1	10.7099126484085	31-40
1	TRUE	TRUE	TRUE	FALSE	2014	43	0	1	Mymensingh Zila	Dhaka Division	TRUE	2	4	4	10.7099126484085	41-50
1	TRUE	TRUE	TRUE	FALSE	2014	43	0	1	Mymensingh Zila	Dhaka Division	TRUE	2	4	1	10.7099126484085	21-30
1	TRUE	TRUE	TRUE	FALSE	2014	43	0	1	Mymensingh Zila	Dhaka Division	TRUE	2	4	2	10.7099126484085	10-20
1	TRUE	TRUE	TRUE	FALSE	2014	43	0	1	Mymensingh Zila	Dhaka Division	TRUE	2	4	2	10.7099126484085	10-20
1	TRUE	TRUE	TRUE	FALSE	2014	43	0	1	Mymensingh Zila	Dhaka Division	TRUE	2	4	2	10.7099126484085	<10
0	TRUE	TRUE	TRUE	FALSE	2014	43	0	1	Mymensingh Zila	Dhaka Division	TRUE	2	4	4	10.7099126484085	51-60
1	TRUE	TRUE	TRUE	TRUE	2014	43	0	1	Mymensingh Zila	Dhaka Division	TRUE	2	4	2	10.7099126484085	41-50
1	TRUE	TRUE	TRUE	FALSE	2014	43	0	1	Mymensingh Zila	Dhaka Division	TRUE	2	4	1	10.7099126484085	21-30
1	TRUE	TRUE	TRUE	FALSE	2014	43	0	1	Mymensingh Zila	Dhaka Division	TRUE	2	4	2	10.7099126484085	>60
0	TRUE	TRUE	TRUE	FALSE	2014	43	0	1	Mymensingh Zila	Dhaka Division	TRUE	2	4	4	10.7099126484085	51-60
1	TRUE	TRUE	TRUE	FALSE	2014	43	0	1	Mymensingh Zila	Dhaka Division	TRUE	2	4	1	10.7099126484085	21-30
1	TRUE	TRUE	TRUE	FALSE	2014	43	0	1	Mymensingh Zila	Dhaka Division	TRUE	2	4	4	10.7099126484085	21-30
0	TRUE	TRUE	TRUE	FALSE	2014	43	0	1	Mymensingh Zila	Dhaka Division	TRUE	2	4	4	10.7099126484085	21-30
0	TRUE	TRUE	TRUE	FALSE	2014	43	0	1	Mymensingh Zila	Dhaka Division	TRUE	2	4	2	10.7099126484085	21-30
0	TRUE	TRUE	TRUE	FALSE	2014	43	0	1	Mymensingh Zila	Dhaka Division	TRUE	2	4	3	10.7099126484085	<10
1	TRUE	TRUE	TRUE	TRUE	2014	43	0	1	Mymensingh Zila	Dhaka Division	TRUE	2	3	2	10.7099126484085	41-50
0	TRUE	TRUE	TRUE	FALSE	2014	43	0	1	Mymensingh Zila	Dhaka Division	TRUE	2	3	3	10.7099126484085	31-40
0	TRUE	TRUE	TRUE	FALSE	2014	43	0	1	Mymensingh Zila	Dhaka Division	TRUE	2	3	4	10.7099126484085	<10
0	TRUE	TRUE	TRUE	FALSE	2014	43	0	1	Mymensingh Zila	Dhaka Division	TRUE	2	3	4	10.7099126484085	<10
0	TRUE	TRUE	TRUE	FALSE	2014	43	0	1	Mymensingh Zila	Dhaka Division	TRUE	3	1	4	10.7099126484085	41-50
0	TRUE	TRUE	TRUE	FALSE	2014	43	0	1	Mymensingh Zila	Dhaka Division	TRUE	3	1	4	10.7099126484085	10-20
1	TRUE	TRUE	TRUE	FALSE	2014	43	0	1	Mymensingh Zila	Dhaka Division	FALSE	2	2	4	10.7099126484085	>60
0	TRUE	TRUE	TRUE	FALSE	2014	43	0	1	Mymensingh Zila	Dhaka Division	FALSE	2	2	4	10.7099126484085	51-60
1	TRUE	TRUE	TRUE	FALSE	2014	43	0	1	Mymensingh Zila	Dhaka Division	TRUE	1	2	1	10.7099126484085	31-40
0	TRUE	TRUE	TRUE	FALSE	2014	43	0	1	Mymensingh Zila	Dhaka Division	TRUE	1	2	4	10.7099126484085	31-40
1	TRUE	TRUE	TRUE	FALSE	2014	43	0	1	Mymensingh Zila	Dhaka Division	TRUE	1	2	4	10.7099126484085	<10
1	TRUE	TRUE	TRUE	FALSE	2014	43	0	1	Mymensingh Zila	Dhaka Division	TRUE	1	2	4	10.7099126484085	10-20
1	TRUE	TRUE	TRUE	FALSE	2014	43	0	1	Mymensingh Zila	Dhaka Division	TRUE	4	3	4	10.7099126484085	>60
0	TRUE	TRUE	TRUE	FALSE	2014	43	0	1	Mymensingh Zila	Dhaka Division	TRUE	4	3	4	10.7099126484085	>60
1	TRUE	TRUE	TRUE	TRUE	2014	43	0	1	Mymensingh Zila	Dhaka Division	TRUE	4	3	2	10.7099126484085	21-30
1	TRUE	TRUE	TRUE	TRUE	2014	43	0	1	Mymensingh Zila	Dhaka Division	FALSE	4	2	2	10.7099126484085	31-40
0	TRUE	TRUE	TRUE	FALSE	2014	43	0	1	Mymensingh Zila	Dhaka Division	FALSE	4	2	2	10.7099126484085	31-40
1	TRUE	TRUE	TRUE	FALSE	2014	43	0	1	Mymensingh Zila	Dhaka Division	FALSE	4	2	2	10.7099126484085	10-20
0	TRUE	TRUE	TRUE	FALSE	2014	43	0	1	Mymensingh Zila	Dhaka Division	FALSE	4	2	2	10.7099126484085	<10
1	FALSE	TRUE	FALSE	TRUE	2014	44	1	0	Narsingdi Zila	Dhaka Division	TRUE	2	3	2	11.6617636251353	21-30
0	FALSE	TRUE	FALSE	FALSE	2014	44	1	0	Narsingdi Zila	Dhaka Division	TRUE	2	3	2	11.6617636251353	21-30
0	FALSE	TRUE	FALSE	FALSE	2014	44	1	0	Narsingdi Zila	Dhaka Division	TRUE	2	3	2	11.6617636251353	<10
1	TRUE	TRUE	TRUE	FALSE	2014	44	1	0	Narsingdi Zila	Dhaka Division	TRUE	2	4	2	11.6617636251353	31-40
0	TRUE	TRUE	TRUE	TRUE	2014	44	1	0	Narsingdi Zila	Dhaka Division	TRUE	2	4	4	11.6617636251353	21-30
1	TRUE	TRUE	TRUE	FALSE	2014	44	1	0	Narsingdi Zila	Dhaka Division	TRUE	2	4	4	11.6617636251353	41-50
1	TRUE	TRUE	TRUE	FALSE	2014	44	1	0	Narsingdi Zila	Dhaka Division	TRUE	2	4	4	11.6617636251353	10-20
1	TRUE	TRUE	TRUE	FALSE	2014	44	1	0	Narsingdi Zila	Dhaka Division	TRUE	2	4	4	11.6617636251353	<10
0	TRUE	TRUE	TRUE	FALSE	2014	44	1	0	Narsingdi Zila	Dhaka Division	TRUE	2	4	2	11.6617636251353	21-30
0	TRUE	TRUE	TRUE	FALSE	2014	44	1	0	Narsingdi Zila	Dhaka Division	TRUE	2	4	4	11.6617636251353	>60
1	TRUE	TRUE	TRUE	TRUE	2014	44	1	0	Narsingdi Zila	Dhaka Division	TRUE	1	4	1	11.6617636251353	31-40
0	TRUE	TRUE	TRUE	FALSE	2014	44	1	0	Narsingdi Zila	Dhaka Division	TRUE	1	4	2	11.6617636251353	21-30
1	TRUE	TRUE	FALSE	FALSE	2014	44	1	0	Narsingdi Zila	Dhaka Division	FALSE	3	3	2	11.6617636251353	51-60
0	TRUE	TRUE	FALSE	TRUE	2014	44	1	0	Narsingdi Zila	Dhaka Division	FALSE	3	3	3	11.6617636251353	41-50
0	TRUE	TRUE	FALSE	TRUE	2014	44	1	0	Narsingdi Zila	Dhaka Division	FALSE	3	3	2	11.6617636251353	21-30
1	TRUE	TRUE	FALSE	FALSE	2014	44	1	0	Narsingdi Zila	Dhaka Division	TRUE	2	3	3	11.6617636251353	51-60
0	TRUE	TRUE	FALSE	FALSE	2014	44	1	0	Narsingdi Zila	Dhaka Division	TRUE	2	3	4	11.6617636251353	21-30
1	TRUE	TRUE	FALSE	FALSE	2014	44	1	0	Narsingdi Zila	Dhaka Division	TRUE	2	3	3	11.6617636251353	10-20
1	TRUE	TRUE	FALSE	TRUE	2014	44	1	0	Narsingdi Zila	Dhaka Division	TRUE	2	3	3	11.6617636251353	21-30
0	TRUE	TRUE	FALSE	FALSE	2014	44	1	0	Narsingdi Zila	Dhaka Division	TRUE	2	3	2	11.6617636251353	21-30
1	TRUE	TRUE	FALSE	TRUE	2014	44	1	0	Narsingdi Zila	Dhaka Division	FALSE	3	3	4	11.6617636251353	31-40
0	TRUE	TRUE	FALSE	FALSE	2014	44	1	0	Narsingdi Zila	Dhaka Division	FALSE	3	3	4	11.6617636251353	21-30
1	TRUE	TRUE	FALSE	FALSE	2014	44	1	0	Narsingdi Zila	Dhaka Division	TRUE	3	3	3	11.6617636251353	21-30
1	TRUE	TRUE	FALSE	TRUE	2014	44	1	0	Narsingdi Zila	Dhaka Division	TRUE	3	3	2	11.6617636251353	21-30
0	TRUE	TRUE	FALSE	FALSE	2014	44	1	0	Narsingdi Zila	Dhaka Division	TRUE	3	3	3	11.6617636251353	21-30
1	TRUE	TRUE	FALSE	TRUE	2014	44	1	0	Narsingdi Zila	Dhaka Division	FALSE	4	3	2	11.6617636251353	51-60
0	TRUE	TRUE	FALSE	TRUE	2014	44	1	0	Narsingdi Zila	Dhaka Division	FALSE	4	3	1	11.6617636251353	41-50
0	TRUE	TRUE	FALSE	TRUE	2014	44	1	0	Narsingdi Zila	Dhaka Division	FALSE	4	3	4	11.6617636251353	>60
0	TRUE	TRUE	FALSE	FALSE	2014	44	1	0	Narsingdi Zila	Dhaka Division	FALSE	4	3	4	11.6617636251353	10-20
1	TRUE	TRUE	FALSE	TRUE	2014	44	1	0	Narsingdi Zila	Dhaka Division	FALSE	4	3	3	11.6617636251353	21-30
1	TRUE	TRUE	FALSE	FALSE	2014	44	1	0	Narsingdi Zila	Dhaka Division	FALSE	4	3	4	11.6617636251353	10-20
1	TRUE	TRUE	FALSE	FALSE	2014	44	1	0	Narsingdi Zila	Dhaka Division	TRUE	2	1	2	11.6617636251353	51-60
0	TRUE	TRUE	FALSE	FALSE	2014	44	1	0	Narsingdi Zila	Dhaka Division	TRUE	2	1	1	11.6617636251353	41-50
0	TRUE	TRUE	FALSE	FALSE	2014	44	1	0	Narsingdi Zila	Dhaka Division	TRUE	2	1	2	11.6617636251353	10-20
0	TRUE	TRUE	FALSE	FALSE	2014	44	1	0	Narsingdi Zila	Dhaka Division	TRUE	2	1	2	11.6617636251353	10-20
0	TRUE	TRUE	FALSE	FALSE	2014	44	1	0	Narsingdi Zila	Dhaka Division	TRUE	2	4	4	11.6617636251353	41-50
1	TRUE	TRUE	FALSE	TRUE	2014	44	1	0	Narsingdi Zila	Dhaka Division	TRUE	2	4	2	11.6617636251353	21-30
1	TRUE	TRUE	FALSE	FALSE	2014	44	1	0	Narsingdi Zila	Dhaka Division	TRUE	2	4	3	11.6617636251353	21-30
0	TRUE	TRUE	FALSE	FALSE	2014	44	1	0	Narsingdi Zila	Dhaka Division	TRUE	2	4	4	11.6617636251353	10-20
1	TRUE	TRUE	FALSE	TRUE	2014	44	1	0	Narsingdi Zila	Dhaka Division	TRUE	2	4	1	11.6617636251353	51-60
1	TRUE	TRUE	TRUE	FALSE	2014	45	0	0	Narsingdi Zila	Dhaka Division	TRUE	1	4	4	10.5883892690571	51-60
1	TRUE	TRUE	TRUE	FALSE	2014	45	0	0	Narsingdi Zila	Dhaka Division	TRUE	1	4	4	10.5883892690571	21-30
0	TRUE	TRUE	TRUE	FALSE	2014	45	0	0	Narsingdi Zila	Dhaka Division	TRUE	1	4	4	10.5883892690571	51-60
0	TRUE	TRUE	TRUE	TRUE	2014	45	0	0	Narsingdi Zila	Dhaka Division	TRUE	1	4	4	10.5883892690571	21-30
0	TRUE	TRUE	TRUE	FALSE	2014	45	0	0	Narsingdi Zila	Dhaka Division	TRUE	1	4	4	10.5883892690571	10-20
0	TRUE	TRUE	TRUE	FALSE	2014	45	0	0	Narsingdi Zila	Dhaka Division	TRUE	1	4	4	10.5883892690571	<10
1	TRUE	TRUE	TRUE	FALSE	2014	45	0	0	Narsingdi Zila	Dhaka Division	TRUE	2	3	4	10.5883892690571	>60
1	TRUE	TRUE	TRUE	FALSE	2014	45	0	0	Narsingdi Zila	Dhaka Division	TRUE	2	3	4	10.5883892690571	21-30
0	TRUE	TRUE	TRUE	FALSE	2014	45	0	0	Narsingdi Zila	Dhaka Division	TRUE	2	3	4	10.5883892690571	10-20
0	TRUE	TRUE	TRUE	FALSE	2014	45	0	0	Narsingdi Zila	Dhaka Division	TRUE	2	3	4	10.5883892690571	<10
0	TRUE	TRUE	TRUE	FALSE	2014	45	0	0	Narsingdi Zila	Dhaka Division	TRUE	2	3	4	10.5883892690571	51-60
0	TRUE	TRUE	TRUE	FALSE	2014	45	0	0	Narsingdi Zila	Dhaka Division	TRUE	2	3	4	10.5883892690571	>60
0	TRUE	TRUE	TRUE	FALSE	2014	45	0	0	Narsingdi Zila	Dhaka Division	TRUE	2	3	4	10.5883892690571	41-50
1	TRUE	TRUE	TRUE	FALSE	2014	45	0	0	Narsingdi Zila	Dhaka Division	TRUE	2	3	4	10.5883892690571	10-20
0	TRUE	TRUE	TRUE	FALSE	2014	45	0	0	Narsingdi Zila	Dhaka Division	TRUE	2	3	4	10.5883892690571	<10
1	TRUE	TRUE	TRUE	FALSE	2014	45	0	0	Narsingdi Zila	Dhaka Division	FALSE	4	1	4	10.5883892690571	51-60
0	TRUE	TRUE	TRUE	TRUE	2014	45	0	0	Narsingdi Zila	Dhaka Division	FALSE	4	1	4	10.5883892690571	31-40
0	TRUE	TRUE	TRUE	TRUE	2014	45	0	0	Narsingdi Zila	Dhaka Division	FALSE	4	1	4	10.5883892690571	<10
0	TRUE	TRUE	TRUE	FALSE	2014	45	0	0	Narsingdi Zila	Dhaka Division	FALSE	4	1	4	10.5883892690571	10-20
0	TRUE	TRUE	TRUE	FALSE	2014	45	0	0	Narsingdi Zila	Dhaka Division	FALSE	3	3	4	10.5883892690571	21-30
1	TRUE	TRUE	TRUE	FALSE	2014	45	0	0	Narsingdi Zila	Dhaka Division	FALSE	3	3	4	10.5883892690571	10-20
1	TRUE	TRUE	FALSE	TRUE	2014	45	0	0	Narsingdi Zila	Dhaka Division	FALSE	1	1	4	10.5883892690571	31-40
0	TRUE	TRUE	FALSE	TRUE	2014	45	0	0	Narsingdi Zila	Dhaka Division	FALSE	1	1	4	10.5883892690571	21-30
0	TRUE	TRUE	FALSE	FALSE	2014	45	0	0	Narsingdi Zila	Dhaka Division	FALSE	1	1	4	10.5883892690571	10-20
0	TRUE	TRUE	FALSE	FALSE	2014	45	0	0	Narsingdi Zila	Dhaka Division	FALSE	1	1	4	10.5883892690571	41-50
0	TRUE	TRUE	FALSE	FALSE	2014	45	0	0	Narsingdi Zila	Dhaka Division	FALSE	1	1	4	10.5883892690571	<10
0	TRUE	TRUE	TRUE	FALSE	2014	45	0	0	Narsingdi Zila	Dhaka Division	FALSE	3	1	4	10.5883892690571	21-30
0	TRUE	TRUE	TRUE	FALSE	2014	45	0	0	Narsingdi Zila	Dhaka Division	FALSE	3	1	4	10.5883892690571	51-60
0	TRUE	TRUE	TRUE	FALSE	2014	45	0	0	Narsingdi Zila	Dhaka Division	FALSE	3	1	4	10.5883892690571	10-20
1	TRUE	TRUE	TRUE	FALSE	2014	45	0	0	Narsingdi Zila	Dhaka Division	FALSE	3	1	4	10.5883892690571	<10
1	TRUE	TRUE	TRUE	FALSE	2014	45	0	0	Narsingdi Zila	Dhaka Division	FALSE	3	1	4	10.5883892690571	>60
0	TRUE	TRUE	TRUE	TRUE	2014	45	0	0	Narsingdi Zila	Dhaka Division	FALSE	2	4	4	10.5883892690571	51-60
0	TRUE	TRUE	TRUE	FALSE	2014	45	0	0	Narsingdi Zila	Dhaka Division	FALSE	2	4	4	10.5883892690571	21-30
0	TRUE	TRUE	TRUE	FALSE	2014	45	0	0	Narsingdi Zila	Dhaka Division	FALSE	2	4	4	10.5883892690571	10-20
1	TRUE	TRUE	TRUE	TRUE	2014	45	0	0	Narsingdi Zila	Dhaka Division	FALSE	2	4	4	10.5883892690571	31-40
1	TRUE	TRUE	TRUE	FALSE	2014	45	0	0	Narsingdi Zila	Dhaka Division	FALSE	1	4	4	10.5883892690571	21-30
1	TRUE	TRUE	TRUE	TRUE	2014	45	0	0	Narsingdi Zila	Dhaka Division	FALSE	1	4	4	10.5883892690571	31-40
0	TRUE	TRUE	TRUE	TRUE	2014	45	0	0	Narsingdi Zila	Dhaka Division	FALSE	1	4	4	10.5883892690571	51-60
0	TRUE	TRUE	TRUE	FALSE	2014	45	0	0	Narsingdi Zila	Dhaka Division	FALSE	1	4	4	10.5883892690571	21-30
0	TRUE	TRUE	TRUE	FALSE	2014	45	0	0	Narsingdi Zila	Dhaka Division	FALSE	1	4	4	10.5883892690571	21-30
1	TRUE	TRUE	TRUE	FALSE	2014	45	0	0	Narsingdi Zila	Dhaka Division	TRUE	2	3	4	10.5883892690571	<10
0	TRUE	TRUE	TRUE	FALSE	2014	45	0	0	Narsingdi Zila	Dhaka Division	TRUE	2	3	4	10.5883892690571	31-40
1	TRUE	TRUE	TRUE	TRUE	2014	46	0	1	Netrokona Zila	Dhaka Division	TRUE	2	2	2	9.98644351013829	41-50
0	TRUE	TRUE	TRUE	FALSE	2014	46	0	1	Netrokona Zila	Dhaka Division	TRUE	2	2	2	9.98644351013829	31-40
1	TRUE	TRUE	TRUE	FALSE	2014	46	0	1	Netrokona Zila	Dhaka Division	TRUE	2	2	2	9.98644351013829	<10
1	TRUE	TRUE	TRUE	FALSE	2014	46	0	1	Netrokona Zila	Dhaka Division	TRUE	2	2	2	9.98644351013829	<10
0	TRUE	TRUE	TRUE	FALSE	2014	46	0	1	Netrokona Zila	Dhaka Division	TRUE	2	2	2	9.98644351013829	31-40
1	TRUE	TRUE	TRUE	FALSE	2014	46	0	1	Netrokona Zila	Dhaka Division	TRUE	2	4	2	9.98644351013829	21-30
0	TRUE	TRUE	TRUE	FALSE	2014	46	0	1	Netrokona Zila	Dhaka Division	TRUE	2	4	4	9.98644351013829	>60
0	TRUE	TRUE	TRUE	FALSE	2014	46	0	1	Netrokona Zila	Dhaka Division	TRUE	2	4	3	9.98644351013829	21-30
0	TRUE	TRUE	TRUE	FALSE	2014	46	0	1	Netrokona Zila	Dhaka Division	TRUE	2	4	2	9.98644351013829	10-20
1	TRUE	TRUE	TRUE	FALSE	2014	46	0	1	Netrokona Zila	Dhaka Division	TRUE	2	4	2	9.98644351013829	10-20
1	TRUE	TRUE	TRUE	TRUE	2014	46	0	1	Netrokona Zila	Dhaka Division	TRUE	2	4	2	9.98644351013829	21-30
1	TRUE	FALSE	TRUE	FALSE	2014	46	0	1	Netrokona Zila	Dhaka Division	TRUE	4	1	3	9.98644351013829	51-60
0	TRUE	FALSE	TRUE	FALSE	2014	46	0	1	Netrokona Zila	Dhaka Division	TRUE	4	1	4	9.98644351013829	41-50
0	TRUE	FALSE	TRUE	FALSE	2014	46	0	1	Netrokona Zila	Dhaka Division	TRUE	4	1	4	9.98644351013829	10-20
1	TRUE	FALSE	TRUE	TRUE	2014	46	0	1	Netrokona Zila	Dhaka Division	TRUE	4	1	3	9.98644351013829	41-50
0	TRUE	TRUE	TRUE	FALSE	2014	46	0	1	Netrokona Zila	Dhaka Division	TRUE	4	2	3	9.98644351013829	41-50
0	TRUE	TRUE	TRUE	FALSE	2014	46	0	1	Netrokona Zila	Dhaka Division	TRUE	4	2	4	9.98644351013829	21-30
1	TRUE	TRUE	TRUE	TRUE	2014	46	0	1	Netrokona Zila	Dhaka Division	TRUE	4	2	2	9.98644351013829	31-40
0	TRUE	TRUE	TRUE	FALSE	2014	46	0	1	Netrokona Zila	Dhaka Division	TRUE	4	2	2	9.98644351013829	31-40
1	TRUE	TRUE	TRUE	FALSE	2014	46	0	1	Netrokona Zila	Dhaka Division	TRUE	2	3	2	9.98644351013829	31-40
0	TRUE	TRUE	TRUE	FALSE	2014	46	0	1	Netrokona Zila	Dhaka Division	TRUE	2	3	3	9.98644351013829	>60
1	TRUE	TRUE	TRUE	FALSE	2014	46	0	1	Netrokona Zila	Dhaka Division	TRUE	2	3	2	9.98644351013829	10-20
0	TRUE	TRUE	TRUE	FALSE	2014	46	0	1	Netrokona Zila	Dhaka Division	TRUE	2	3	3	9.98644351013829	21-30
1	TRUE	TRUE	TRUE	FALSE	2014	46	0	1	Netrokona Zila	Dhaka Division	TRUE	2	3	2	9.98644351013829	51-60
1	TRUE	TRUE	TRUE	FALSE	2014	46	0	1	Netrokona Zila	Dhaka Division	TRUE	2	3	2	9.98644351013829	51-60
1	TRUE	TRUE	TRUE	FALSE	2014	46	0	1	Netrokona Zila	Dhaka Division	TRUE	2	4	2	9.98644351013829	>60
0	TRUE	TRUE	TRUE	FALSE	2014	46	0	1	Netrokona Zila	Dhaka Division	TRUE	2	4	2	9.98644351013829	51-60
1	TRUE	TRUE	TRUE	FALSE	2014	46	0	1	Netrokona Zila	Dhaka Division	TRUE	2	4	3	9.98644351013829	<10
1	TRUE	TRUE	TRUE	FALSE	2014	46	0	1	Netrokona Zila	Dhaka Division	TRUE	2	4	2	9.98644351013829	<10
1	TRUE	TRUE	TRUE	FALSE	2014	46	0	1	Netrokona Zila	Dhaka Division	TRUE	2	4	2	9.98644351013829	21-30
1	TRUE	TRUE	TRUE	FALSE	2014	46	0	1	Netrokona Zila	Dhaka Division	TRUE	2	4	3	9.98644351013829	21-30
0	TRUE	TRUE	TRUE	FALSE	2014	46	0	1	Netrokona Zila	Dhaka Division	TRUE	2	4	3	9.98644351013829	21-30
1	TRUE	TRUE	TRUE	FALSE	2014	46	0	1	Netrokona Zila	Dhaka Division	TRUE	2	1	2	9.98644351013829	51-60
0	TRUE	TRUE	TRUE	FALSE	2014	46	0	1	Netrokona Zila	Dhaka Division	TRUE	2	1	3	9.98644351013829	10-20
0	TRUE	TRUE	TRUE	FALSE	2014	46	0	1	Netrokona Zila	Dhaka Division	TRUE	2	1	2	9.98644351013829	<10
1	TRUE	TRUE	TRUE	FALSE	2014	46	0	1	Netrokona Zila	Dhaka Division	TRUE	3	3	2	9.98644351013829	51-60
0	TRUE	TRUE	TRUE	TRUE	2014	46	0	1	Netrokona Zila	Dhaka Division	TRUE	3	3	4	9.98644351013829	21-30
1	TRUE	TRUE	TRUE	FALSE	2014	46	0	1	Netrokona Zila	Dhaka Division	TRUE	3	1	3	9.98644351013829	41-50
1	TRUE	TRUE	TRUE	FALSE	2014	46	0	1	Netrokona Zila	Dhaka Division	TRUE	2	2	2	9.98644351013829	21-30
0	TRUE	TRUE	TRUE	FALSE	2014	46	0	1	Netrokona Zila	Dhaka Division	TRUE	2	2	4	9.98644351013829	10-20
1	TRUE	TRUE	TRUE	FALSE	2014	47	1	0	Rajbari Zila	Dhaka Division	TRUE	1	4	3	10.7746985300979	>60
0	TRUE	TRUE	TRUE	FALSE	2014	47	1	0	Rajbari Zila	Dhaka Division	TRUE	1	4	3	10.7746985300979	51-60
1	TRUE	TRUE	TRUE	TRUE	2014	47	1	0	Rajbari Zila	Dhaka Division	TRUE	1	3	4	10.7746985300979	>60
0	TRUE	TRUE	TRUE	FALSE	2014	47	1	0	Rajbari Zila	Dhaka Division	TRUE	1	3	4	10.7746985300979	10-20
1	TRUE	TRUE	TRUE	TRUE	2014	47	1	0	Rajbari Zila	Dhaka Division	TRUE	1	3	4	10.7746985300979	21-30
0	TRUE	TRUE	TRUE	TRUE	2014	47	1	0	Rajbari Zila	Dhaka Division	TRUE	1	3	3	10.7746985300979	41-50
1	TRUE	TRUE	TRUE	FALSE	2014	47	1	0	Rajbari Zila	Dhaka Division	TRUE	1	4	4	10.7746985300979	>60
0	TRUE	TRUE	TRUE	FALSE	2014	47	1	0	Rajbari Zila	Dhaka Division	TRUE	1	4	4	10.7746985300979	<10
1	TRUE	TRUE	TRUE	TRUE	2014	47	1	0	Rajbari Zila	Dhaka Division	TRUE	1	4	4	10.7746985300979	21-30
1	TRUE	TRUE	TRUE	FALSE	2014	47	1	0	Rajbari Zila	Dhaka Division	TRUE	1	4	4	10.7746985300979	10-20
0	TRUE	TRUE	TRUE	TRUE	2014	47	1	0	Rajbari Zila	Dhaka Division	TRUE	1	4	4	10.7746985300979	10-20
1	TRUE	TRUE	TRUE	FALSE	2014	47	1	0	Rajbari Zila	Dhaka Division	TRUE	1	4	4	10.7746985300979	31-40
1	TRUE	TRUE	TRUE	TRUE	2014	47	1	0	Rajbari Zila	Dhaka Division	TRUE	2	3	3	10.7746985300979	51-60
1	TRUE	TRUE	TRUE	TRUE	2014	47	1	0	Rajbari Zila	Dhaka Division	TRUE	2	3	1	10.7746985300979	31-40
0	TRUE	TRUE	TRUE	FALSE	2014	47	1	0	Rajbari Zila	Dhaka Division	TRUE	2	3	3	10.7746985300979	10-20
0	TRUE	TRUE	TRUE	TRUE	2014	47	1	0	Rajbari Zila	Dhaka Division	TRUE	2	3	3	10.7746985300979	41-50
0	TRUE	TRUE	TRUE	FALSE	2014	47	1	0	Rajbari Zila	Dhaka Division	TRUE	2	3	3	10.7746985300979	21-30
0	TRUE	TRUE	TRUE	TRUE	2014	47	1	0	Rajbari Zila	Dhaka Division	TRUE	2	3	3	10.7746985300979	21-30
1	TRUE	TRUE	TRUE	FALSE	2014	47	1	0	Rajbari Zila	Dhaka Division	TRUE	2	3	4	10.7746985300979	31-40
1	TRUE	TRUE	TRUE	FALSE	2014	47	1	0	Rajbari Zila	Dhaka Division	TRUE	2	3	3	10.7746985300979	<10
1	TRUE	TRUE	TRUE	FALSE	2014	47	1	0	Rajbari Zila	Dhaka Division	TRUE	2	3	2	10.7746985300979	<10
1	TRUE	TRUE	TRUE	FALSE	2014	47	1	0	Rajbari Zila	Dhaka Division	TRUE	1	3	3	10.7746985300979	>60
1	TRUE	TRUE	TRUE	TRUE	2014	47	1	0	Rajbari Zila	Dhaka Division	TRUE	1	3	1	10.7746985300979	31-40
0	TRUE	TRUE	TRUE	TRUE	2014	47	1	0	Rajbari Zila	Dhaka Division	TRUE	1	3	2	10.7746985300979	>60
0	TRUE	TRUE	TRUE	FALSE	2014	47	1	0	Rajbari Zila	Dhaka Division	TRUE	1	3	2	10.7746985300979	31-40
0	TRUE	TRUE	TRUE	FALSE	2014	47	1	0	Rajbari Zila	Dhaka Division	TRUE	1	3	3	10.7746985300979	10-20
1	TRUE	TRUE	TRUE	FALSE	2014	47	1	0	Rajbari Zila	Dhaka Division	TRUE	1	4	1	10.7746985300979	31-40
0	TRUE	TRUE	TRUE	FALSE	2014	47	1	0	Rajbari Zila	Dhaka Division	TRUE	1	4	4	10.7746985300979	31-40
0	TRUE	TRUE	TRUE	FALSE	2014	47	1	0	Rajbari Zila	Dhaka Division	TRUE	1	4	1	10.7746985300979	10-20
0	TRUE	TRUE	TRUE	FALSE	2014	47	1	0	Rajbari Zila	Dhaka Division	TRUE	1	4	4	10.7746985300979	10-20
0	TRUE	TRUE	TRUE	FALSE	2014	47	1	0	Rajbari Zila	Dhaka Division	TRUE	1	4	4	10.7746985300979	<10
0	TRUE	TRUE	TRUE	FALSE	2014	47	1	0	Rajbari Zila	Dhaka Division	TRUE	2	3	4	10.7746985300979	31-40
0	TRUE	TRUE	TRUE	TRUE	2014	47	1	0	Rajbari Zila	Dhaka Division	TRUE	2	3	2	10.7746985300979	>60
1	TRUE	TRUE	TRUE	FALSE	2014	47	1	0	Rajbari Zila	Dhaka Division	TRUE	2	3	4	10.7746985300979	10-20
1	TRUE	TRUE	TRUE	FALSE	2014	47	1	0	Rajbari Zila	Dhaka Division	TRUE	2	3	4	10.7746985300979	<10
1	TRUE	TRUE	TRUE	TRUE	2014	47	1	0	Rajbari Zila	Dhaka Division	TRUE	4	3	3	10.7746985300979	31-40
0	TRUE	TRUE	TRUE	FALSE	2014	47	1	0	Rajbari Zila	Dhaka Division	TRUE	2	4	2	10.7746985300979	41-50
1	TRUE	TRUE	TRUE	FALSE	2014	47	1	0	Rajbari Zila	Dhaka Division	TRUE	2	4	3	10.7746985300979	10-20
0	TRUE	TRUE	TRUE	FALSE	2014	47	1	0	Rajbari Zila	Dhaka Division	TRUE	2	4	3	10.7746985300979	21-30
1	TRUE	TRUE	TRUE	FALSE	2014	47	1	0	Rajbari Zila	Dhaka Division	TRUE	2	4	3	10.7746985300979	10-20
0	TRUE	TRUE	TRUE	FALSE	2014	47	1	0	Rajbari Zila	Dhaka Division	TRUE	1	4	3	10.7746985300979	41-50
1	TRUE	TRUE	TRUE	FALSE	2014	47	1	0	Rajbari Zila	Dhaka Division	TRUE	1	4	3	10.7746985300979	10-20
1	TRUE	TRUE	TRUE	FALSE	2014	47	1	0	Rajbari Zila	Dhaka Division	TRUE	1	4	3	10.7746985300979	10-20
1	TRUE	TRUE	TRUE	FALSE	2014	48	0	1	Shariatpur Zila	Dhaka Division	TRUE	2	4	2	10.6717708779961	>60
1	TRUE	TRUE	TRUE	TRUE	2014	48	0	1	Shariatpur Zila	Dhaka Division	TRUE	2	4	2	10.6717708779961	31-40
0	TRUE	TRUE	TRUE	FALSE	2014	48	0	1	Shariatpur Zila	Dhaka Division	TRUE	2	4	2	10.6717708779961	21-30
0	TRUE	TRUE	TRUE	FALSE	2014	48	0	1	Shariatpur Zila	Dhaka Division	TRUE	2	4	2	10.6717708779961	51-60
0	TRUE	TRUE	TRUE	TRUE	2014	48	0	1	Shariatpur Zila	Dhaka Division	TRUE	2	4	2	10.6717708779961	31-40
0	TRUE	TRUE	TRUE	FALSE	2014	48	0	1	Shariatpur Zila	Dhaka Division	TRUE	2	4	4	10.6717708779961	21-30
1	TRUE	TRUE	TRUE	FALSE	2014	48	0	1	Shariatpur Zila	Dhaka Division	TRUE	2	4	2	10.6717708779961	10-20
1	TRUE	TRUE	TRUE	TRUE	2014	48	0	1	Shariatpur Zila	Dhaka Division	TRUE	2	3	2	10.6717708779961	21-30
0	TRUE	TRUE	TRUE	TRUE	2014	48	0	1	Shariatpur Zila	Dhaka Division	TRUE	2	3	3	10.6717708779961	>60
1	TRUE	TRUE	TRUE	TRUE	2014	48	0	1	Shariatpur Zila	Dhaka Division	TRUE	2	3	4	10.6717708779961	21-30
1	TRUE	TRUE	TRUE	TRUE	2014	48	0	1	Shariatpur Zila	Dhaka Division	TRUE	1	4	1	10.6717708779961	51-60
0	TRUE	TRUE	TRUE	TRUE	2014	48	0	1	Shariatpur Zila	Dhaka Division	TRUE	1	4	1	10.6717708779961	41-50
0	TRUE	TRUE	TRUE	FALSE	2014	48	0	1	Shariatpur Zila	Dhaka Division	TRUE	1	4	4	10.6717708779961	21-30
0	TRUE	TRUE	TRUE	FALSE	2014	48	0	1	Shariatpur Zila	Dhaka Division	TRUE	1	4	3	10.6717708779961	10-20
0	TRUE	TRUE	TRUE	FALSE	2014	48	0	1	Shariatpur Zila	Dhaka Division	TRUE	1	4	1	10.6717708779961	10-20
1	TRUE	TRUE	TRUE	TRUE	2014	48	0	1	Shariatpur Zila	Dhaka Division	TRUE	1	4	1	10.6717708779961	<10
0	TRUE	TRUE	TRUE	FALSE	2014	48	0	1	Shariatpur Zila	Dhaka Division	FALSE	4	4	3	10.6717708779961	41-50
0	TRUE	TRUE	TRUE	TRUE	2014	48	0	1	Shariatpur Zila	Dhaka Division	FALSE	4	4	4	10.6717708779961	21-30
0	TRUE	TRUE	TRUE	FALSE	2014	48	0	1	Shariatpur Zila	Dhaka Division	FALSE	4	4	3	10.6717708779961	10-20
0	TRUE	TRUE	TRUE	FALSE	2014	48	0	1	Shariatpur Zila	Dhaka Division	FALSE	4	4	4	10.6717708779961	10-20
1	TRUE	TRUE	TRUE	FALSE	2014	48	0	1	Shariatpur Zila	Dhaka Division	FALSE	4	4	4	10.6717708779961	<10
1	TRUE	TRUE	TRUE	FALSE	2014	48	0	1	Shariatpur Zila	Dhaka Division	FALSE	4	4	3	10.6717708779961	>60
1	TRUE	TRUE	TRUE	TRUE	2014	48	0	1	Shariatpur Zila	Dhaka Division	FALSE	4	4	2	10.6717708779961	21-30
1	TRUE	TRUE	TRUE	TRUE	2014	48	0	1	Shariatpur Zila	Dhaka Division	FALSE	4	4	1	10.6717708779961	21-30
1	TRUE	TRUE	TRUE	FALSE	2014	48	0	1	Shariatpur Zila	Dhaka Division	TRUE	3	4	1	10.6717708779961	>60
0	TRUE	TRUE	TRUE	FALSE	2014	48	0	1	Shariatpur Zila	Dhaka Division	TRUE	3	4	1	10.6717708779961	51-60
0	TRUE	TRUE	TRUE	FALSE	2014	48	0	1	Shariatpur Zila	Dhaka Division	TRUE	3	4	4	10.6717708779961	21-30
0	TRUE	TRUE	TRUE	FALSE	2014	48	0	1	Shariatpur Zila	Dhaka Division	TRUE	3	4	3	10.6717708779961	10-20
0	TRUE	TRUE	TRUE	FALSE	2014	48	0	1	Shariatpur Zila	Dhaka Division	TRUE	3	4	3	10.6717708779961	<10
1	TRUE	TRUE	TRUE	FALSE	2014	48	0	1	Shariatpur Zila	Dhaka Division	TRUE	3	4	4	10.6717708779961	<10
1	TRUE	TRUE	TRUE	FALSE	2014	48	0	1	Shariatpur Zila	Dhaka Division	TRUE	4	4	4	10.6717708779961	41-50
0	TRUE	TRUE	TRUE	FALSE	2014	48	0	1	Shariatpur Zila	Dhaka Division	TRUE	4	4	2	10.6717708779961	31-40
1	TRUE	TRUE	TRUE	FALSE	2014	48	0	1	Shariatpur Zila	Dhaka Division	TRUE	4	4	4	10.6717708779961	10-20
0	TRUE	TRUE	TRUE	FALSE	2014	48	0	1	Shariatpur Zila	Dhaka Division	TRUE	4	4	2	10.6717708779961	10-20
1	TRUE	FALSE	TRUE	TRUE	2014	48	0	1	Shariatpur Zila	Dhaka Division	TRUE	4	3	4	10.6717708779961	41-50
0	TRUE	FALSE	TRUE	FALSE	2014	48	0	1	Shariatpur Zila	Dhaka Division	TRUE	4	3	4	10.6717708779961	31-40
1	TRUE	FALSE	TRUE	FALSE	2014	48	0	1	Shariatpur Zila	Dhaka Division	TRUE	4	3	4	10.6717708779961	<10
1	TRUE	TRUE	TRUE	FALSE	2014	48	0	1	Shariatpur Zila	Dhaka Division	FALSE	3	2	4	10.6717708779961	31-40
0	TRUE	TRUE	TRUE	FALSE	2014	48	0	1	Shariatpur Zila	Dhaka Division	FALSE	3	2	4	10.6717708779961	21-30
1	TRUE	TRUE	TRUE	FALSE	2014	48	0	1	Shariatpur Zila	Dhaka Division	TRUE	1	4	4	10.6717708779961	51-60
0	TRUE	TRUE	TRUE	FALSE	2014	48	0	1	Shariatpur Zila	Dhaka Division	TRUE	1	4	3	10.6717708779961	41-50
1	TRUE	TRUE	TRUE	TRUE	2014	48	0	1	Shariatpur Zila	Dhaka Division	TRUE	1	4	4	10.6717708779961	21-30
1	TRUE	TRUE	TRUE	FALSE	2014	49	0	0	Tangail Zila	Dhaka Division	TRUE	3	4	4	10.57406530817	21-30
0	TRUE	TRUE	TRUE	FALSE	2014	49	0	0	Tangail Zila	Dhaka Division	TRUE	3	4	4	10.57406530817	<10
0	TRUE	TRUE	TRUE	FALSE	2014	49	0	0	Tangail Zila	Dhaka Division	TRUE	3	4	4	10.57406530817	<10
0	TRUE	TRUE	TRUE	FALSE	2014	49	0	0	Tangail Zila	Dhaka Division	TRUE	3	4	4	10.57406530817	21-30
0	TRUE	TRUE	TRUE	FALSE	2014	49	0	0	Tangail Zila	Dhaka Division	TRUE	3	4	4	10.57406530817	31-40
0	TRUE	TRUE	TRUE	TRUE	2014	49	0	0	Tangail Zila	Dhaka Division	TRUE	3	4	4	10.57406530817	41-50
1	TRUE	TRUE	TRUE	FALSE	2014	49	0	0	Tangail Zila	Dhaka Division	TRUE	3	4	4	10.57406530817	10-20
0	TRUE	TRUE	TRUE	FALSE	2014	49	0	0	Tangail Zila	Dhaka Division	TRUE	3	4	4	10.57406530817	21-30
0	TRUE	TRUE	TRUE	FALSE	2014	49	0	0	Tangail Zila	Dhaka Division	TRUE	3	4	4	10.57406530817	>60
1	TRUE	TRUE	TRUE	FALSE	2014	49	0	0	Tangail Zila	Dhaka Division	TRUE	3	4	4	10.57406530817	10-20
1	TRUE	TRUE	FALSE	FALSE	2014	49	0	0	Tangail Zila	Dhaka Division	TRUE	2	2	4	10.57406530817	31-40
0	TRUE	TRUE	FALSE	FALSE	2014	49	0	0	Tangail Zila	Dhaka Division	TRUE	2	2	4	10.57406530817	21-30
0	TRUE	TRUE	FALSE	FALSE	2014	49	0	0	Tangail Zila	Dhaka Division	TRUE	2	2	4	10.57406530817	<10
1	TRUE	TRUE	FALSE	FALSE	2014	49	0	0	Tangail Zila	Dhaka Division	TRUE	3	1	4	10.57406530817	21-30
0	TRUE	TRUE	FALSE	TRUE	2014	49	0	0	Tangail Zila	Dhaka Division	TRUE	4	1	4	10.57406530817	51-60
1	TRUE	TRUE	FALSE	TRUE	2014	49	0	0	Tangail Zila	Dhaka Division	TRUE	4	1	4	10.57406530817	>60
0	TRUE	TRUE	TRUE	FALSE	2014	49	0	0	Tangail Zila	Dhaka Division	TRUE	2	4	4	10.57406530817	31-40
0	TRUE	TRUE	TRUE	FALSE	2014	49	0	0	Tangail Zila	Dhaka Division	TRUE	2	4	4	10.57406530817	21-30
1	TRUE	TRUE	TRUE	FALSE	2014	49	0	0	Tangail Zila	Dhaka Division	TRUE	2	4	4	10.57406530817	10-20
1	TRUE	TRUE	TRUE	FALSE	2014	49	0	0	Tangail Zila	Dhaka Division	TRUE	2	4	4	10.57406530817	<10
1	TRUE	TRUE	FALSE	FALSE	2014	49	0	0	Tangail Zila	Dhaka Division	TRUE	1	3	4	10.57406530817	<10
0	TRUE	TRUE	FALSE	FALSE	2014	49	0	0	Tangail Zila	Dhaka Division	TRUE	1	3	4	10.57406530817	41-50
0	TRUE	TRUE	FALSE	FALSE	2014	49	0	0	Tangail Zila	Dhaka Division	TRUE	1	3	4	10.57406530817	10-20
0	TRUE	TRUE	FALSE	FALSE	2014	49	0	0	Tangail Zila	Dhaka Division	TRUE	1	3	4	10.57406530817	10-20
0	FALSE	TRUE	FALSE	FALSE	2014	49	0	0	Tangail Zila	Dhaka Division	TRUE	1	1	4	10.57406530817	21-30
1	TRUE	TRUE	FALSE	TRUE	2014	49	0	0	Tangail Zila	Dhaka Division	TRUE	2	3	4	10.57406530817	31-40
0	TRUE	TRUE	FALSE	FALSE	2014	49	0	0	Tangail Zila	Dhaka Division	TRUE	2	3	4	10.57406530817	21-30
0	TRUE	TRUE	FALSE	FALSE	2014	49	0	0	Tangail Zila	Dhaka Division	TRUE	2	3	4	10.57406530817	10-20
0	TRUE	TRUE	FALSE	FALSE	2014	49	0	0	Tangail Zila	Dhaka Division	TRUE	2	3	4	10.57406530817	10-20
0	TRUE	TRUE	FALSE	FALSE	2014	49	0	0	Tangail Zila	Dhaka Division	TRUE	2	3	4	10.57406530817	10-20
0	TRUE	TRUE	FALSE	FALSE	2014	49	0	0	Tangail Zila	Dhaka Division	TRUE	2	3	4	10.57406530817	31-40
1	TRUE	TRUE	TRUE	FALSE	2014	49	0	0	Tangail Zila	Dhaka Division	TRUE	2	4	4	10.57406530817	21-30
0	TRUE	TRUE	TRUE	TRUE	2014	49	0	0	Tangail Zila	Dhaka Division	TRUE	2	4	4	10.57406530817	41-50
1	TRUE	TRUE	TRUE	FALSE	2014	49	0	0	Tangail Zila	Dhaka Division	TRUE	2	4	4	10.57406530817	10-20
0	TRUE	TRUE	TRUE	FALSE	2014	49	0	0	Tangail Zila	Dhaka Division	TRUE	2	4	4	10.57406530817	>60
0	TRUE	TRUE	FALSE	FALSE	2014	49	0	0	Tangail Zila	Dhaka Division	TRUE	1	3	4	10.57406530817	21-30
0	TRUE	TRUE	FALSE	FALSE	2014	49	0	0	Tangail Zila	Dhaka Division	TRUE	1	3	4	10.57406530817	31-40
0	TRUE	TRUE	FALSE	FALSE	2014	49	0	0	Tangail Zila	Dhaka Division	TRUE	1	3	4	10.57406530817	21-30
0	TRUE	TRUE	FALSE	FALSE	2014	49	0	0	Tangail Zila	Dhaka Division	TRUE	1	3	4	10.57406530817	10-20
0	TRUE	TRUE	FALSE	FALSE	2014	49	0	0	Tangail Zila	Dhaka Division	TRUE	1	3	4	10.57406530817	10-20
1	TRUE	TRUE	TRUE	FALSE	2014	50	1	1	Tangail Zila	Dhaka Division	TRUE	1	3	1	10.8143731550055	>60
1	TRUE	TRUE	TRUE	TRUE	2014	50	1	1	Tangail Zila	Dhaka Division	TRUE	1	3	3	10.8143731550055	21-30
1	TRUE	TRUE	TRUE	FALSE	2014	50	1	1	Tangail Zila	Dhaka Division	TRUE	1	3	4	10.8143731550055	21-30
0	TRUE	TRUE	TRUE	FALSE	2014	50	1	1	Tangail Zila	Dhaka Division	TRUE	1	3	2	10.8143731550055	21-30
0	TRUE	TRUE	TRUE	TRUE	2014	50	1	1	Tangail Zila	Dhaka Division	TRUE	1	3	4	10.8143731550055	10-20
1	TRUE	TRUE	TRUE	FALSE	2014	50	1	1	Tangail Zila	Dhaka Division	TRUE	1	4	3	10.8143731550055	>60
0	TRUE	TRUE	TRUE	TRUE	2014	50	1	1	Tangail Zila	Dhaka Division	TRUE	1	4	4	10.8143731550055	41-50
0	TRUE	TRUE	TRUE	FALSE	2014	50	1	1	Tangail Zila	Dhaka Division	TRUE	1	4	4	10.8143731550055	21-30
1	TRUE	TRUE	TRUE	FALSE	2014	50	1	1	Tangail Zila	Dhaka Division	TRUE	1	4	1	10.8143731550055	31-40
1	TRUE	TRUE	TRUE	TRUE	2014	50	1	1	Tangail Zila	Dhaka Division	TRUE	1	4	1	10.8143731550055	21-30
1	TRUE	TRUE	TRUE	TRUE	2014	50	1	1	Tangail Zila	Dhaka Division	TRUE	1	4	1	10.8143731550055	10-20
1	TRUE	TRUE	TRUE	FALSE	2014	50	1	1	Tangail Zila	Dhaka Division	TRUE	3	3	4	10.8143731550055	51-60
1	TRUE	TRUE	TRUE	TRUE	2014	50	1	1	Tangail Zila	Dhaka Division	TRUE	3	3	2	10.8143731550055	21-30
0	TRUE	TRUE	TRUE	FALSE	2014	50	1	1	Tangail Zila	Dhaka Division	TRUE	3	3	4	10.8143731550055	41-50
0	TRUE	TRUE	TRUE	FALSE	2014	50	1	1	Tangail Zila	Dhaka Division	TRUE	3	2	3	10.8143731550055	41-50
1	TRUE	TRUE	TRUE	TRUE	2014	50	1	1	Tangail Zila	Dhaka Division	TRUE	3	2	2	10.8143731550055	21-30
1	TRUE	TRUE	TRUE	FALSE	2014	50	1	1	Tangail Zila	Dhaka Division	TRUE	3	2	2	10.8143731550055	10-20
1	TRUE	TRUE	TRUE	FALSE	2014	50	1	1	Tangail Zila	Dhaka Division	TRUE	2	4	1	10.8143731550055	51-60
0	TRUE	TRUE	TRUE	FALSE	2014	50	1	1	Tangail Zila	Dhaka Division	TRUE	2	4	4	10.8143731550055	51-60
0	TRUE	FALSE	TRUE	FALSE	2014	50	1	1	Tangail Zila	Dhaka Division	TRUE	3	4	3	10.8143731550055	41-50
1	TRUE	FALSE	TRUE	FALSE	2014	50	1	1	Tangail Zila	Dhaka Division	TRUE	3	4	3	10.8143731550055	10-20
1	TRUE	FALSE	TRUE	FALSE	2014	50	1	1	Tangail Zila	Dhaka Division	TRUE	3	4	2	10.8143731550055	10-20
0	TRUE	FALSE	TRUE	TRUE	2014	50	1	1	Tangail Zila	Dhaka Division	TRUE	3	4	4	10.8143731550055	<10
0	TRUE	FALSE	TRUE	FALSE	2014	50	1	1	Tangail Zila	Dhaka Division	TRUE	3	4	4	10.8143731550055	10-20
0	TRUE	FALSE	TRUE	TRUE	2014	50	1	1	Tangail Zila	Dhaka Division	TRUE	3	4	4	10.8143731550055	>60
1	TRUE	TRUE	TRUE	FALSE	2014	50	1	1	Tangail Zila	Dhaka Division	FALSE	2	3	3	10.8143731550055	>60
0	TRUE	TRUE	TRUE	FALSE	2014	50	1	1	Tangail Zila	Dhaka Division	FALSE	2	3	4	10.8143731550055	>60
0	TRUE	TRUE	TRUE	TRUE	2014	50	1	1	Tangail Zila	Dhaka Division	FALSE	2	3	4	10.8143731550055	10-20
0	TRUE	TRUE	TRUE	FALSE	2014	50	1	1	Tangail Zila	Dhaka Division	FALSE	2	3	4	10.8143731550055	10-20
1	TRUE	TRUE	TRUE	TRUE	2014	50	1	1	Tangail Zila	Dhaka Division	FALSE	2	3	4	10.8143731550055	10-20
1	TRUE	TRUE	TRUE	TRUE	2014	50	1	1	Tangail Zila	Dhaka Division	TRUE	3	2	1	10.8143731550055	>60
0	TRUE	TRUE	TRUE	FALSE	2014	50	1	1	Tangail Zila	Dhaka Division	TRUE	3	2	1	10.8143731550055	51-60
0	TRUE	TRUE	TRUE	FALSE	2014	50	1	1	Tangail Zila	Dhaka Division	TRUE	2	4	3	10.8143731550055	31-40
1	TRUE	TRUE	TRUE	FALSE	2014	50	1	1	Tangail Zila	Dhaka Division	TRUE	2	4	4	10.8143731550055	10-20
1	TRUE	TRUE	TRUE	FALSE	2014	50	1	1	Tangail Zila	Dhaka Division	TRUE	2	4	4	10.8143731550055	<10
0	TRUE	TRUE	TRUE	TRUE	2014	50	1	1	Tangail Zila	Dhaka Division	TRUE	2	4	4	10.8143731550055	>60
1	TRUE	TRUE	TRUE	TRUE	2014	50	1	1	Tangail Zila	Dhaka Division	TRUE	2	3	1	10.8143731550055	31-40
0	TRUE	TRUE	TRUE	TRUE	2014	50	1	1	Tangail Zila	Dhaka Division	TRUE	2	3	3	10.8143731550055	21-30
0	TRUE	TRUE	TRUE	FALSE	2014	50	1	1	Tangail Zila	Dhaka Division	TRUE	2	3	1	10.8143731550055	51-60
1	TRUE	TRUE	TRUE	FALSE	2014	50	1	1	Tangail Zila	Dhaka Division	TRUE	2	3	1	10.8143731550055	41-50
1	TRUE	TRUE	FALSE	FALSE	2014	51	0	0	Jessore Zila	Khulna Division	FALSE	4	2	1	10.2260677169902	51-60
1	TRUE	TRUE	FALSE	TRUE	2014	51	0	0	Jessore Zila	Khulna Division	FALSE	4	2	1	10.2260677169902	41-50
1	TRUE	TRUE	FALSE	FALSE	2014	51	0	0	Jessore Zila	Khulna Division	FALSE	4	2	1	10.2260677169902	10-20
1	TRUE	TRUE	FALSE	FALSE	2014	51	0	0	Jessore Zila	Khulna Division	FALSE	4	2	1	10.2260677169902	21-30
0	TRUE	TRUE	FALSE	FALSE	2014	51	0	0	Jessore Zila	Khulna Division	FALSE	4	2	3	10.2260677169902	<10
1	TRUE	TRUE	FALSE	TRUE	2014	51	0	0	Jessore Zila	Khulna Division	FALSE	4	2	3	10.2260677169902	10-20
1	TRUE	FALSE	FALSE	TRUE	2014	51	0	0	Jessore Zila	Khulna Division	TRUE	4	4	2	10.2260677169902	41-50
0	TRUE	FALSE	FALSE	TRUE	2014	51	0	0	Jessore Zila	Khulna Division	TRUE	4	4	4	10.2260677169902	51-60
0	TRUE	FALSE	FALSE	TRUE	2014	51	0	0	Jessore Zila	Khulna Division	TRUE	4	4	1	10.2260677169902	10-20
0	TRUE	FALSE	FALSE	TRUE	2014	51	0	0	Jessore Zila	Khulna Division	TRUE	4	4	3	10.2260677169902	21-30
0	TRUE	FALSE	FALSE	FALSE	2014	51	0	0	Jessore Zila	Khulna Division	TRUE	4	4	3	10.2260677169902	<10
1	TRUE	FALSE	FALSE	TRUE	2014	51	0	0	Jessore Zila	Khulna Division	TRUE	4	4	2	10.2260677169902	<10
1	TRUE	FALSE	FALSE	TRUE	2014	51	0	0	Jessore Zila	Khulna Division	TRUE	4	4	1	10.2260677169902	21-30
1	TRUE	TRUE	FALSE	TRUE	2014	51	0	0	Jessore Zila	Khulna Division	TRUE	3	1	4	10.2260677169902	31-40
0	TRUE	TRUE	FALSE	FALSE	2014	51	0	0	Jessore Zila	Khulna Division	TRUE	3	1	4	10.2260677169902	21-30
0	TRUE	TRUE	FALSE	FALSE	2014	51	0	0	Jessore Zila	Khulna Division	TRUE	3	1	3	10.2260677169902	10-20
1	TRUE	TRUE	FALSE	TRUE	2014	51	0	0	Jessore Zila	Khulna Division	TRUE	3	1	3	10.2260677169902	<10
0	TRUE	TRUE	FALSE	TRUE	2014	51	0	0	Jessore Zila	Khulna Division	TRUE	3	1	4	10.2260677169902	>60
1	TRUE	TRUE	TRUE	TRUE	2014	51	0	0	Jessore Zila	Khulna Division	TRUE	3	2	2	10.2260677169902	51-60
0	TRUE	TRUE	TRUE	TRUE	2014	51	0	0	Jessore Zila	Khulna Division	TRUE	3	2	4	10.2260677169902	51-60
1	TRUE	TRUE	TRUE	FALSE	2014	51	0	0	Jessore Zila	Khulna Division	TRUE	1	3	4	10.2260677169902	>60
0	TRUE	TRUE	TRUE	FALSE	2014	51	0	0	Jessore Zila	Khulna Division	TRUE	1	3	4	10.2260677169902	51-60
1	TRUE	TRUE	TRUE	FALSE	2014	51	0	0	Jessore Zila	Khulna Division	TRUE	1	3	4	10.2260677169902	<10
0	TRUE	TRUE	TRUE	FALSE	2014	51	0	0	Jessore Zila	Khulna Division	TRUE	1	3	4	10.2260677169902	21-30
1	TRUE	TRUE	TRUE	TRUE	2014	51	0	0	Jessore Zila	Khulna Division	TRUE	3	3	2	10.2260677169902	51-60
0	TRUE	TRUE	TRUE	TRUE	2014	51	0	0	Jessore Zila	Khulna Division	TRUE	3	3	4	10.2260677169902	41-50
0	TRUE	TRUE	TRUE	TRUE	2014	51	0	0	Jessore Zila	Khulna Division	TRUE	3	3	4	10.2260677169902	21-30
1	TRUE	TRUE	FALSE	TRUE	2014	51	0	0	Jessore Zila	Khulna Division	TRUE	1	1	1	10.2260677169902	41-50
1	TRUE	TRUE	FALSE	FALSE	2014	51	0	0	Jessore Zila	Khulna Division	TRUE	1	1	2	10.2260677169902	10-20
1	TRUE	TRUE	FALSE	TRUE	2014	51	0	0	Jessore Zila	Khulna Division	TRUE	1	1	2	10.2260677169902	<10
0	TRUE	TRUE	FALSE	TRUE	2014	51	0	0	Jessore Zila	Khulna Division	TRUE	1	1	2	10.2260677169902	31-40
0	TRUE	TRUE	TRUE	TRUE	2014	51	0	0	Jessore Zila	Khulna Division	TRUE	4	4	4	10.2260677169902	>60
0	TRUE	TRUE	TRUE	FALSE	2014	51	0	0	Jessore Zila	Khulna Division	TRUE	4	4	4	10.2260677169902	21-30
0	TRUE	TRUE	TRUE	FALSE	2014	51	0	0	Jessore Zila	Khulna Division	TRUE	4	4	1	10.2260677169902	31-40
1	TRUE	TRUE	TRUE	FALSE	2014	51	0	0	Jessore Zila	Khulna Division	TRUE	4	4	1	10.2260677169902	10-20
1	TRUE	TRUE	TRUE	FALSE	2014	51	0	0	Jessore Zila	Khulna Division	TRUE	4	4	4	10.2260677169902	<10
0	TRUE	TRUE	TRUE	FALSE	2014	51	0	0	Jessore Zila	Khulna Division	TRUE	4	4	4	10.2260677169902	<10
0	TRUE	TRUE	TRUE	FALSE	2014	51	0	0	Jessore Zila	Khulna Division	TRUE	4	4	4	10.2260677169902	21-30
1	TRUE	TRUE	TRUE	FALSE	2014	51	0	0	Jessore Zila	Khulna Division	FALSE	2	3	2	10.2260677169902	21-30
0	TRUE	TRUE	TRUE	TRUE	2014	51	0	0	Jessore Zila	Khulna Division	FALSE	2	3	3	10.2260677169902	51-60
1	TRUE	TRUE	TRUE	TRUE	2014	51	0	0	Jessore Zila	Khulna Division	FALSE	2	4	1	10.2260677169902	51-60
0	TRUE	TRUE	FALSE	FALSE	2014	52	0	1	Jessore Zila	Khulna Division	FALSE	4	1	4	10.9428675721581	51-60
0	TRUE	TRUE	FALSE	FALSE	2014	52	0	1	Jessore Zila	Khulna Division	FALSE	4	1	4	10.9428675721581	21-30
1	TRUE	TRUE	TRUE	FALSE	2014	52	0	1	Jessore Zila	Khulna Division	FALSE	4	2	4	10.9428675721581	31-40
0	TRUE	TRUE	TRUE	FALSE	2014	52	0	1	Jessore Zila	Khulna Division	FALSE	4	2	4	10.9428675721581	21-30
0	TRUE	TRUE	TRUE	FALSE	2014	52	0	1	Jessore Zila	Khulna Division	FALSE	4	2	4	10.9428675721581	31-40
1	TRUE	TRUE	TRUE	FALSE	2014	52	0	1	Jessore Zila	Khulna Division	FALSE	4	2	4	10.9428675721581	>60
1	TRUE	TRUE	TRUE	TRUE	2014	52	0	1	Jessore Zila	Khulna Division	FALSE	4	2	4	10.9428675721581	41-50
0	TRUE	TRUE	TRUE	FALSE	2014	52	0	1	Jessore Zila	Khulna Division	FALSE	4	2	4	10.9428675721581	<10
1	TRUE	TRUE	TRUE	FALSE	2014	52	0	1	Jessore Zila	Khulna Division	FALSE	4	2	4	10.9428675721581	<10
1	TRUE	TRUE	FALSE	FALSE	2014	52	0	1	Jessore Zila	Khulna Division	TRUE	4	1	4	10.9428675721581	51-60
0	TRUE	TRUE	FALSE	TRUE	2014	52	0	1	Jessore Zila	Khulna Division	TRUE	4	1	4	10.9428675721581	41-50
0	TRUE	TRUE	FALSE	FALSE	2014	52	0	1	Jessore Zila	Khulna Division	TRUE	4	1	4	10.9428675721581	21-30
0	TRUE	TRUE	FALSE	FALSE	2014	52	0	1	Jessore Zila	Khulna Division	TRUE	4	1	4	10.9428675721581	10-20
1	TRUE	TRUE	FALSE	FALSE	2014	52	0	1	Jessore Zila	Khulna Division	TRUE	4	1	4	10.9428675721581	21-30
1	TRUE	FALSE	FALSE	TRUE	2014	52	0	1	Jessore Zila	Khulna Division	TRUE	4	1	4	10.9428675721581	31-40
0	TRUE	FALSE	FALSE	FALSE	2014	52	0	1	Jessore Zila	Khulna Division	TRUE	4	1	4	10.9428675721581	<10
1	TRUE	FALSE	FALSE	FALSE	2014	52	0	1	Jessore Zila	Khulna Division	TRUE	4	1	4	10.9428675721581	<10
0	TRUE	FALSE	FALSE	TRUE	2014	52	0	1	Jessore Zila	Khulna Division	TRUE	4	1	4	10.9428675721581	21-30
0	TRUE	TRUE	FALSE	TRUE	2014	52	0	1	Jessore Zila	Khulna Division	TRUE	2	3	4	10.9428675721581	10-20
0	TRUE	TRUE	FALSE	TRUE	2014	52	0	1	Jessore Zila	Khulna Division	TRUE	2	3	4	10.9428675721581	10-20
1	TRUE	TRUE	FALSE	TRUE	2014	52	0	1	Jessore Zila	Khulna Division	TRUE	2	3	4	10.9428675721581	41-50
0	TRUE	TRUE	FALSE	TRUE	2014	52	0	1	Jessore Zila	Khulna Division	TRUE	2	3	4	10.9428675721581	31-40
0	NA	TRUE	TRUE	TRUE	2014	52	0	1	Jessore Zila	Khulna Division	TRUE	1	3	4	10.9428675721581	51-60
0	NA	TRUE	TRUE	TRUE	2014	52	0	1	Jessore Zila	Khulna Division	TRUE	1	3	4	10.9428675721581	10-20
0	NA	TRUE	TRUE	FALSE	2014	52	0	1	Jessore Zila	Khulna Division	TRUE	1	3	4	10.9428675721581	<10
1	TRUE	FALSE	TRUE	TRUE	2014	52	0	1	Jessore Zila	Khulna Division	TRUE	4	1	4	10.9428675721581	31-40
1	TRUE	FALSE	TRUE	TRUE	2014	52	0	1	Jessore Zila	Khulna Division	TRUE	4	1	4	10.9428675721581	<10
0	TRUE	FALSE	TRUE	FALSE	2014	52	0	1	Jessore Zila	Khulna Division	TRUE	4	1	4	10.9428675721581	21-30
0	TRUE	FALSE	TRUE	TRUE	2014	52	0	1	Jessore Zila	Khulna Division	TRUE	4	1	4	10.9428675721581	<10
1	TRUE	FALSE	FALSE	TRUE	2014	52	0	1	Jessore Zila	Khulna Division	TRUE	4	1	4	10.9428675721581	10-20
0	TRUE	FALSE	FALSE	TRUE	2014	52	0	1	Jessore Zila	Khulna Division	TRUE	4	1	4	10.9428675721581	21-30
1	TRUE	FALSE	FALSE	TRUE	2014	52	0	1	Jessore Zila	Khulna Division	TRUE	4	1	4	10.9428675721581	>60
1	TRUE	FALSE	TRUE	FALSE	2014	52	0	1	Jessore Zila	Khulna Division	TRUE	4	1	4	10.9428675721581	21-30
0	TRUE	FALSE	TRUE	FALSE	2014	52	0	1	Jessore Zila	Khulna Division	TRUE	4	1	4	10.9428675721581	10-20
1	TRUE	FALSE	TRUE	TRUE	2014	52	0	1	Jessore Zila	Khulna Division	TRUE	4	1	4	10.9428675721581	51-60
0	TRUE	FALSE	TRUE	TRUE	2014	52	0	1	Jessore Zila	Khulna Division	TRUE	4	1	4	10.9428675721581	41-50
1	TRUE	FALSE	FALSE	TRUE	2014	52	0	1	Jessore Zila	Khulna Division	TRUE	4	1	4	10.9428675721581	51-60
1	TRUE	FALSE	FALSE	TRUE	2014	52	0	1	Jessore Zila	Khulna Division	TRUE	4	1	4	10.9428675721581	10-20
1	TRUE	FALSE	FALSE	TRUE	2014	52	0	1	Jessore Zila	Khulna Division	TRUE	4	1	4	10.9428675721581	21-30
0	TRUE	FALSE	FALSE	TRUE	2014	52	0	1	Jessore Zila	Khulna Division	TRUE	4	1	4	10.9428675721581	41-50
0	TRUE	FALSE	FALSE	FALSE	2014	52	0	1	Jessore Zila	Khulna Division	TRUE	4	1	4	10.9428675721581	21-30
1	TRUE	FALSE	FALSE	FALSE	2014	52	0	1	Jessore Zila	Khulna Division	TRUE	4	1	4	10.9428675721581	<10
1	TRUE	TRUE	TRUE	TRUE	2014	53	0	0	Jessore Zila	Khulna Division	TRUE	1	4	2	9.56791120097562	>60
0	TRUE	TRUE	TRUE	FALSE	2014	53	0	0	Jessore Zila	Khulna Division	TRUE	1	4	2	9.56791120097562	51-60
0	TRUE	TRUE	TRUE	FALSE	2014	53	0	0	Jessore Zila	Khulna Division	TRUE	1	4	4	9.56791120097562	31-40
0	TRUE	TRUE	TRUE	TRUE	2014	53	0	0	Jessore Zila	Khulna Division	TRUE	1	4	3	9.56791120097562	41-50
0	TRUE	TRUE	TRUE	TRUE	2014	53	0	0	Jessore Zila	Khulna Division	TRUE	1	4	4	9.56791120097562	>60
1	TRUE	TRUE	TRUE	TRUE	2014	53	0	0	Jessore Zila	Khulna Division	TRUE	1	4	1	9.56791120097562	21-30
1	TRUE	TRUE	TRUE	FALSE	2014	53	0	0	Jessore Zila	Khulna Division	TRUE	1	4	3	9.56791120097562	10-20
1	TRUE	TRUE	TRUE	FALSE	2014	53	0	0	Jessore Zila	Khulna Division	TRUE	1	4	4	9.56791120097562	10-20
0	TRUE	TRUE	TRUE	TRUE	2014	53	0	0	Jessore Zila	Khulna Division	TRUE	1	4	3	9.56791120097562	21-30
0	TRUE	TRUE	TRUE	FALSE	2014	53	0	0	Jessore Zila	Khulna Division	TRUE	1	4	4	9.56791120097562	41-50
1	TRUE	TRUE	TRUE	FALSE	2014	53	0	0	Jessore Zila	Khulna Division	TRUE	1	4	4	9.56791120097562	>60
1	FALSE	TRUE	TRUE	FALSE	2014	53	0	0	Jessore Zila	Khulna Division	TRUE	1	3	1	9.56791120097562	41-50
0	FALSE	TRUE	TRUE	TRUE	2014	53	0	0	Jessore Zila	Khulna Division	TRUE	1	3	4	9.56791120097562	31-40
0	FALSE	TRUE	TRUE	FALSE	2014	53	0	0	Jessore Zila	Khulna Division	TRUE	1	3	4	9.56791120097562	10-20
1	FALSE	TRUE	TRUE	FALSE	2014	53	0	0	Jessore Zila	Khulna Division	TRUE	1	3	4	9.56791120097562	<10
0	FALSE	TRUE	TRUE	FALSE	2014	53	0	0	Jessore Zila	Khulna Division	TRUE	1	3	4	9.56791120097562	21-30
0	TRUE	TRUE	TRUE	FALSE	2014	53	0	0	Jessore Zila	Khulna Division	TRUE	2	4	2	9.56791120097562	51-60
1	TRUE	TRUE	TRUE	TRUE	2014	53	0	0	Jessore Zila	Khulna Division	TRUE	2	4	2	9.56791120097562	41-50
0	TRUE	TRUE	TRUE	FALSE	2014	53	0	0	Jessore Zila	Khulna Division	TRUE	2	4	4	9.56791120097562	21-30
1	FALSE	TRUE	TRUE	FALSE	2014	53	0	0	Jessore Zila	Khulna Division	TRUE	1	2	4	9.56791120097562	21-30
0	FALSE	TRUE	TRUE	FALSE	2014	53	0	0	Jessore Zila	Khulna Division	TRUE	1	2	2	9.56791120097562	21-30
1	FALSE	TRUE	TRUE	TRUE	2014	53	0	0	Jessore Zila	Khulna Division	TRUE	1	2	1	9.56791120097562	51-60
0	FALSE	TRUE	TRUE	FALSE	2014	53	0	0	Jessore Zila	Khulna Division	TRUE	1	2	2	9.56791120097562	41-50
1	FALSE	TRUE	TRUE	FALSE	2014	53	0	0	Jessore Zila	Khulna Division	TRUE	1	2	4	9.56791120097562	10-20
1	FALSE	TRUE	TRUE	TRUE	2014	53	0	0	Jessore Zila	Khulna Division	TRUE	1	2	3	9.56791120097562	10-20
0	FALSE	TRUE	TRUE	TRUE	2014	53	0	0	Jessore Zila	Khulna Division	TRUE	1	2	3	9.56791120097562	21-30
1	FALSE	TRUE	TRUE	TRUE	2014	53	0	0	Jessore Zila	Khulna Division	TRUE	1	2	4	9.56791120097562	<10
0	FALSE	TRUE	TRUE	FALSE	2014	53	0	0	Jessore Zila	Khulna Division	TRUE	1	2	4	9.56791120097562	<10
0	FALSE	TRUE	TRUE	FALSE	2014	53	0	0	Jessore Zila	Khulna Division	TRUE	1	2	3	9.56791120097562	21-30
1	FALSE	TRUE	TRUE	TRUE	2014	53	0	0	Jessore Zila	Khulna Division	TRUE	2	3	3	9.56791120097562	41-50
0	FALSE	TRUE	TRUE	TRUE	2014	53	0	0	Jessore Zila	Khulna Division	TRUE	2	3	4	9.56791120097562	31-40
0	FALSE	TRUE	TRUE	FALSE	2014	53	0	0	Jessore Zila	Khulna Division	TRUE	2	3	4	9.56791120097562	10-20
0	FALSE	TRUE	TRUE	FALSE	2014	53	0	0	Jessore Zila	Khulna Division	TRUE	2	3	4	9.56791120097562	10-20
0	FALSE	TRUE	TRUE	FALSE	2014	53	0	0	Jessore Zila	Khulna Division	TRUE	2	3	4	9.56791120097562	41-50
1	FALSE	TRUE	TRUE	FALSE	2014	53	0	0	Jessore Zila	Khulna Division	TRUE	2	3	4	9.56791120097562	<10
1	TRUE	TRUE	TRUE	FALSE	2014	53	0	0	Jessore Zila	Khulna Division	TRUE	4	3	4	9.56791120097562	31-40
0	TRUE	TRUE	TRUE	FALSE	2014	53	0	0	Jessore Zila	Khulna Division	TRUE	4	3	4	9.56791120097562	10-20
1	TRUE	TRUE	TRUE	FALSE	2014	53	0	0	Jessore Zila	Khulna Division	TRUE	4	3	4	9.56791120097562	10-20
1	TRUE	TRUE	TRUE	FALSE	2014	53	0	0	Jessore Zila	Khulna Division	TRUE	4	2	2	9.56791120097562	31-40
0	TRUE	TRUE	TRUE	FALSE	2014	53	0	0	Jessore Zila	Khulna Division	TRUE	4	2	2	9.56791120097562	21-30
0	TRUE	TRUE	FALSE	TRUE	2014	54	1	0	Jhenaidah Zila	Khulna Division	FALSE	4	2	4	10.4753693536296	31-40
1	TRUE	TRUE	FALSE	FALSE	2014	54	1	0	Jhenaidah Zila	Khulna Division	FALSE	4	2	2	10.4753693536296	10-20
1	TRUE	TRUE	FALSE	FALSE	2014	54	1	0	Jhenaidah Zila	Khulna Division	FALSE	4	2	4	10.4753693536296	<10
0	TRUE	FALSE	TRUE	FALSE	2014	54	1	0	Jhenaidah Zila	Khulna Division	FALSE	3	4	4	10.4753693536296	41-50
0	TRUE	FALSE	TRUE	FALSE	2014	54	1	0	Jhenaidah Zila	Khulna Division	FALSE	3	4	4	10.4753693536296	>60
0	TRUE	FALSE	TRUE	TRUE	2014	54	1	0	Jhenaidah Zila	Khulna Division	FALSE	3	4	4	10.4753693536296	21-30
0	TRUE	FALSE	TRUE	FALSE	2014	54	1	0	Jhenaidah Zila	Khulna Division	FALSE	3	4	4	10.4753693536296	10-20
1	TRUE	FALSE	TRUE	FALSE	2014	54	1	0	Jhenaidah Zila	Khulna Division	FALSE	3	4	4	10.4753693536296	10-20
1	TRUE	TRUE	TRUE	FALSE	2014	54	1	0	Jhenaidah Zila	Khulna Division	TRUE	2	4	3	10.4753693536296	>60
0	TRUE	TRUE	TRUE	FALSE	2014	54	1	0	Jhenaidah Zila	Khulna Division	TRUE	2	4	4	10.4753693536296	51-60
0	TRUE	TRUE	TRUE	FALSE	2014	54	1	0	Jhenaidah Zila	Khulna Division	TRUE	2	4	2	10.4753693536296	21-30
1	TRUE	TRUE	TRUE	FALSE	2014	54	1	0	Jhenaidah Zila	Khulna Division	TRUE	2	4	2	10.4753693536296	21-30
0	TRUE	TRUE	TRUE	FALSE	2014	54	1	0	Jhenaidah Zila	Khulna Division	TRUE	2	4	2	10.4753693536296	<10
0	TRUE	TRUE	TRUE	TRUE	2014	54	1	0	Jhenaidah Zila	Khulna Division	TRUE	4	2	4	10.4753693536296	>60
0	TRUE	TRUE	TRUE	FALSE	2014	54	1	0	Jhenaidah Zila	Khulna Division	TRUE	4	2	4	10.4753693536296	>60
0	TRUE	TRUE	TRUE	FALSE	2014	54	1	0	Jhenaidah Zila	Khulna Division	TRUE	4	2	2	10.4753693536296	10-20
1	TRUE	TRUE	TRUE	FALSE	2014	54	1	0	Jhenaidah Zila	Khulna Division	TRUE	4	2	1	10.4753693536296	31-40
1	TRUE	TRUE	TRUE	FALSE	2014	54	1	0	Jhenaidah Zila	Khulna Division	TRUE	2	2	1	10.4753693536296	41-50
1	TRUE	TRUE	TRUE	FALSE	2014	54	1	0	Jhenaidah Zila	Khulna Division	TRUE	2	2	1	10.4753693536296	10-20
1	TRUE	TRUE	TRUE	FALSE	2014	54	1	0	Jhenaidah Zila	Khulna Division	TRUE	2	2	3	10.4753693536296	<10
1	TRUE	TRUE	TRUE	FALSE	2014	54	1	0	Jhenaidah Zila	Khulna Division	TRUE	2	2	2	10.4753693536296	10-20
0	TRUE	TRUE	TRUE	FALSE	2014	54	1	0	Jhenaidah Zila	Khulna Division	TRUE	2	2	3	10.4753693536296	31-40
0	TRUE	TRUE	TRUE	TRUE	2014	54	1	0	Jhenaidah Zila	Khulna Division	TRUE	2	2	2	10.4753693536296	>60
1	TRUE	TRUE	TRUE	FALSE	2014	54	1	0	Jhenaidah Zila	Khulna Division	FALSE	2	1	3	10.4753693536296	>60
0	TRUE	TRUE	TRUE	TRUE	2014	54	1	0	Jhenaidah Zila	Khulna Division	FALSE	2	1	4	10.4753693536296	51-60
0	TRUE	TRUE	TRUE	FALSE	2014	54	1	0	Jhenaidah Zila	Khulna Division	FALSE	2	1	2	10.4753693536296	21-30
1	TRUE	TRUE	TRUE	FALSE	2014	54	1	0	Jhenaidah Zila	Khulna Division	FALSE	2	1	4	10.4753693536296	31-40
1	TRUE	TRUE	TRUE	FALSE	2014	54	1	0	Jhenaidah Zila	Khulna Division	FALSE	2	1	2	10.4753693536296	31-40
0	TRUE	TRUE	TRUE	FALSE	2014	54	1	0	Jhenaidah Zila	Khulna Division	FALSE	2	1	2	10.4753693536296	21-30
1	TRUE	TRUE	TRUE	FALSE	2014	54	1	0	Jhenaidah Zila	Khulna Division	TRUE	4	1	2	10.4753693536296	51-60
1	TRUE	TRUE	TRUE	FALSE	2014	54	1	0	Jhenaidah Zila	Khulna Division	TRUE	4	1	3	10.4753693536296	21-30
0	TRUE	TRUE	TRUE	FALSE	2014	54	1	0	Jhenaidah Zila	Khulna Division	TRUE	4	1	4	10.4753693536296	41-50
1	TRUE	TRUE	TRUE	FALSE	2014	54	1	0	Jhenaidah Zila	Khulna Division	FALSE	4	1	2	10.4753693536296	31-40
0	TRUE	TRUE	TRUE	FALSE	2014	54	1	0	Jhenaidah Zila	Khulna Division	FALSE	4	1	3	10.4753693536296	21-30
0	TRUE	TRUE	TRUE	FALSE	2014	54	1	0	Jhenaidah Zila	Khulna Division	FALSE	4	1	4	10.4753693536296	10-20
0	TRUE	TRUE	TRUE	FALSE	2014	54	1	0	Jhenaidah Zila	Khulna Division	FALSE	4	1	3	10.4753693536296	<10
1	TRUE	TRUE	TRUE	FALSE	2014	54	1	0	Jhenaidah Zila	Khulna Division	FALSE	1	3	2	10.4753693536296	>60
0	TRUE	TRUE	TRUE	FALSE	2014	54	1	0	Jhenaidah Zila	Khulna Division	TRUE	4	1	2	10.4753693536296	41-50
0	TRUE	TRUE	TRUE	FALSE	2014	54	1	0	Jhenaidah Zila	Khulna Division	TRUE	4	1	3	10.4753693536296	31-40
1	TRUE	TRUE	TRUE	FALSE	2014	54	1	0	Jhenaidah Zila	Khulna Division	TRUE	4	1	3	10.4753693536296	<10
1	TRUE	TRUE	TRUE	FALSE	2014	54	1	0	Jhenaidah Zila	Khulna Division	TRUE	4	1	4	10.4753693536296	10-20
1	TRUE	TRUE	TRUE	FALSE	2014	54	1	0	Jhenaidah Zila	Khulna Division	TRUE	4	1	4	10.4753693536296	10-20
0	TRUE	TRUE	TRUE	FALSE	2014	54	1	0	Jhenaidah Zila	Khulna Division	TRUE	4	1	4	10.4753693536296	10-20
0	TRUE	TRUE	FALSE	TRUE	2014	55	0	1	Jhenaidah Zila	Khulna Division	TRUE	4	1	4	10.1019159324544	31-40
0	TRUE	TRUE	FALSE	FALSE	2014	55	0	1	Jhenaidah Zila	Khulna Division	TRUE	4	1	4	10.1019159324544	>60
1	TRUE	TRUE	FALSE	FALSE	2014	55	0	1	Jhenaidah Zila	Khulna Division	TRUE	4	1	4	10.1019159324544	<10
1	TRUE	TRUE	FALSE	FALSE	2014	55	0	1	Jhenaidah Zila	Khulna Division	TRUE	4	1	4	10.1019159324544	>60
1	TRUE	TRUE	TRUE	FALSE	2014	55	0	1	Jhenaidah Zila	Khulna Division	TRUE	1	3	2	10.1019159324544	>60
0	TRUE	TRUE	TRUE	FALSE	2014	55	0	1	Jhenaidah Zila	Khulna Division	TRUE	1	3	4	10.1019159324544	41-50
1	TRUE	TRUE	TRUE	TRUE	2014	55	0	1	Jhenaidah Zila	Khulna Division	TRUE	1	3	4	10.1019159324544	31-40
0	TRUE	TRUE	TRUE	TRUE	2014	55	0	1	Jhenaidah Zila	Khulna Division	TRUE	1	3	4	10.1019159324544	21-30
1	TRUE	TRUE	FALSE	FALSE	2014	55	0	1	Jhenaidah Zila	Khulna Division	TRUE	2	1	3	10.1019159324544	41-50
0	TRUE	TRUE	FALSE	FALSE	2014	55	0	1	Jhenaidah Zila	Khulna Division	TRUE	2	1	4	10.1019159324544	31-40
0	TRUE	TRUE	FALSE	FALSE	2014	55	0	1	Jhenaidah Zila	Khulna Division	TRUE	2	1	4	10.1019159324544	10-20
0	TRUE	TRUE	FALSE	TRUE	2014	55	0	1	Jhenaidah Zila	Khulna Division	TRUE	2	1	4	10.1019159324544	>60
1	TRUE	TRUE	FALSE	FALSE	2014	55	0	1	Jhenaidah Zila	Khulna Division	TRUE	2	3	3	10.1019159324544	41-50
1	TRUE	TRUE	FALSE	FALSE	2014	55	0	1	Jhenaidah Zila	Khulna Division	TRUE	2	3	4	10.1019159324544	10-20
1	TRUE	TRUE	FALSE	FALSE	2014	55	0	1	Jhenaidah Zila	Khulna Division	TRUE	2	3	4	10.1019159324544	41-50
0	TRUE	TRUE	FALSE	FALSE	2014	55	0	1	Jhenaidah Zila	Khulna Division	TRUE	2	3	4	10.1019159324544	21-30
1	TRUE	TRUE	FALSE	FALSE	2014	55	0	1	Jhenaidah Zila	Khulna Division	TRUE	2	3	4	10.1019159324544	10-20
0	TRUE	TRUE	TRUE	FALSE	2014	55	0	1	Jhenaidah Zila	Khulna Division	TRUE	1	3	4	10.1019159324544	41-50
1	TRUE	TRUE	TRUE	FALSE	2014	55	0	1	Jhenaidah Zila	Khulna Division	TRUE	1	3	4	10.1019159324544	51-60
0	TRUE	TRUE	TRUE	TRUE	2014	55	0	1	Jhenaidah Zila	Khulna Division	TRUE	1	3	4	10.1019159324544	10-20
0	TRUE	TRUE	TRUE	TRUE	2014	55	0	1	Jhenaidah Zila	Khulna Division	TRUE	1	3	4	10.1019159324544	10-20
1	TRUE	TRUE	FALSE	FALSE	2014	55	0	1	Jhenaidah Zila	Khulna Division	TRUE	3	1	4	10.1019159324544	31-40
1	TRUE	TRUE	FALSE	FALSE	2014	55	0	1	Jhenaidah Zila	Khulna Division	TRUE	3	1	4	10.1019159324544	21-30
0	TRUE	TRUE	FALSE	FALSE	2014	55	0	1	Jhenaidah Zila	Khulna Division	TRUE	3	1	4	10.1019159324544	<10
1	TRUE	TRUE	FALSE	TRUE	2014	55	0	1	Jhenaidah Zila	Khulna Division	TRUE	3	1	4	10.1019159324544	>60
0	TRUE	TRUE	FALSE	FALSE	2014	55	0	1	Jhenaidah Zila	Khulna Division	TRUE	3	1	4	10.1019159324544	10-20
0	TRUE	TRUE	FALSE	FALSE	2014	55	0	1	Jhenaidah Zila	Khulna Division	TRUE	3	1	4	10.1019159324544	>60
0	TRUE	TRUE	FALSE	TRUE	2014	55	0	1	Jhenaidah Zila	Khulna Division	TRUE	3	1	4	10.1019159324544	51-60
1	TRUE	TRUE	FALSE	TRUE	2014	55	0	1	Jhenaidah Zila	Khulna Division	TRUE	3	1	4	10.1019159324544	41-50
0	TRUE	TRUE	FALSE	TRUE	2014	55	0	1	Jhenaidah Zila	Khulna Division	TRUE	3	1	4	10.1019159324544	<10
0	TRUE	TRUE	FALSE	TRUE	2014	55	0	1	Jhenaidah Zila	Khulna Division	TRUE	3	1	4	10.1019159324544	31-40
0	TRUE	TRUE	FALSE	TRUE	2014	55	0	1	Jhenaidah Zila	Khulna Division	TRUE	3	1	4	10.1019159324544	>60
0	TRUE	TRUE	FALSE	FALSE	2014	55	0	1	Jhenaidah Zila	Khulna Division	TRUE	3	1	4	10.1019159324544	10-20
0	TRUE	TRUE	FALSE	TRUE	2014	55	0	1	Jhenaidah Zila	Khulna Division	TRUE	1	2	4	10.1019159324544	21-30
0	TRUE	TRUE	FALSE	TRUE	2014	55	0	1	Jhenaidah Zila	Khulna Division	TRUE	1	2	4	10.1019159324544	>60
1	TRUE	TRUE	FALSE	TRUE	2014	55	0	1	Jhenaidah Zila	Khulna Division	TRUE	1	2	4	10.1019159324544	21-30
1	TRUE	TRUE	FALSE	FALSE	2014	55	0	1	Jhenaidah Zila	Khulna Division	TRUE	1	3	4	10.1019159324544	<10
1	TRUE	TRUE	FALSE	FALSE	2014	55	0	1	Jhenaidah Zila	Khulna Division	TRUE	1	3	4	10.1019159324544	10-20
1	TRUE	TRUE	FALSE	TRUE	2014	55	0	1	Jhenaidah Zila	Khulna Division	TRUE	1	3	4	10.1019159324544	41-50
0	TRUE	TRUE	FALSE	TRUE	2014	55	0	1	Jhenaidah Zila	Khulna Division	TRUE	1	3	4	10.1019159324544	41-50
1	TRUE	FALSE	FALSE	FALSE	2014	55	0	1	Jhenaidah Zila	Khulna Division	TRUE	4	1	4	10.1019159324544	31-40
1	TRUE	FALSE	FALSE	FALSE	2014	55	0	1	Jhenaidah Zila	Khulna Division	TRUE	4	1	4	10.1019159324544	<10
0	TRUE	FALSE	FALSE	FALSE	2014	55	0	1	Jhenaidah Zila	Khulna Division	TRUE	4	1	4	10.1019159324544	<10
1	TRUE	FALSE	FALSE	TRUE	2014	56	1	0	Khulna Zila	Khulna Division	FALSE	3	1	3	8.54211760144622	>60
0	TRUE	FALSE	FALSE	TRUE	2014	56	1	0	Khulna Zila	Khulna Division	FALSE	3	1	4	8.54211760144622	51-60
0	TRUE	FALSE	FALSE	TRUE	2014	56	1	0	Khulna Zila	Khulna Division	FALSE	3	1	4	8.54211760144622	<10
1	TRUE	FALSE	FALSE	TRUE	2014	56	1	0	Khulna Zila	Khulna Division	FALSE	3	1	4	8.54211760144622	<10
1	TRUE	FALSE	FALSE	TRUE	2014	56	1	0	Khulna Zila	Khulna Division	FALSE	3	1	4	8.54211760144622	10-20
0	TRUE	FALSE	FALSE	TRUE	2014	56	1	0	Khulna Zila	Khulna Division	FALSE	3	1	2	8.54211760144622	21-30
0	TRUE	TRUE	TRUE	TRUE	2014	56	1	0	Khulna Zila	Khulna Division	FALSE	2	3	4	8.54211760144622	31-40
0	TRUE	TRUE	TRUE	FALSE	2014	56	1	0	Khulna Zila	Khulna Division	FALSE	2	3	3	8.54211760144622	10-20
0	TRUE	TRUE	TRUE	TRUE	2014	56	1	0	Khulna Zila	Khulna Division	FALSE	2	3	4	8.54211760144622	10-20
1	TRUE	FALSE	TRUE	TRUE	2014	56	1	0	Khulna Zila	Khulna Division	FALSE	3	1	1	8.54211760144622	51-60
0	TRUE	FALSE	TRUE	TRUE	2014	56	1	0	Khulna Zila	Khulna Division	FALSE	3	1	4	8.54211760144622	31-40
0	TRUE	FALSE	TRUE	FALSE	2014	56	1	0	Khulna Zila	Khulna Division	FALSE	3	1	4	8.54211760144622	10-20
1	TRUE	FALSE	TRUE	FALSE	2014	56	1	0	Khulna Zila	Khulna Division	FALSE	3	1	4	8.54211760144622	10-20
1	TRUE	FALSE	TRUE	TRUE	2014	56	1	0	Khulna Zila	Khulna Division	FALSE	2	1	3	8.54211760144622	>60
0	TRUE	FALSE	TRUE	TRUE	2014	56	1	0	Khulna Zila	Khulna Division	FALSE	2	1	4	8.54211760144622	51-60
1	TRUE	FALSE	TRUE	TRUE	2014	56	1	0	Khulna Zila	Khulna Division	FALSE	2	1	1	8.54211760144622	21-30
0	TRUE	FALSE	TRUE	TRUE	2014	56	1	0	Khulna Zila	Khulna Division	FALSE	2	1	4	8.54211760144622	10-20
1	TRUE	FALSE	TRUE	FALSE	2014	56	1	0	Khulna Zila	Khulna Division	FALSE	1	1	4	8.54211760144622	<10
1	TRUE	FALSE	TRUE	TRUE	2014	56	1	0	Khulna Zila	Khulna Division	FALSE	1	1	3	8.54211760144622	31-40
0	TRUE	FALSE	TRUE	TRUE	2014	56	1	0	Khulna Zila	Khulna Division	FALSE	1	1	4	8.54211760144622	21-30
0	TRUE	FALSE	TRUE	TRUE	2014	56	1	0	Khulna Zila	Khulna Division	FALSE	1	1	4	8.54211760144622	>60
0	TRUE	FALSE	TRUE	FALSE	2014	56	1	0	Khulna Zila	Khulna Division	FALSE	3	1	4	8.54211760144622	<10
1	TRUE	FALSE	TRUE	FALSE	2014	56	1	0	Khulna Zila	Khulna Division	FALSE	3	1	1	8.54211760144622	21-30
0	TRUE	FALSE	TRUE	FALSE	2014	56	1	0	Khulna Zila	Khulna Division	FALSE	3	1	4	8.54211760144622	21-30
0	TRUE	FALSE	TRUE	TRUE	2014	56	1	0	Khulna Zila	Khulna Division	FALSE	3	1	4	8.54211760144622	>60
1	TRUE	FALSE	TRUE	TRUE	2014	56	1	0	Khulna Zila	Khulna Division	FALSE	3	1	4	8.54211760144622	>60
0	TRUE	FALSE	TRUE	TRUE	2014	56	1	0	Khulna Zila	Khulna Division	FALSE	2	2	3	8.54211760144622	31-40
1	TRUE	FALSE	TRUE	TRUE	2014	56	1	0	Khulna Zila	Khulna Division	FALSE	2	2	4	8.54211760144622	21-30
0	TRUE	FALSE	TRUE	TRUE	2014	56	1	0	Khulna Zila	Khulna Division	FALSE	2	2	4	8.54211760144622	10-20
1	TRUE	FALSE	TRUE	TRUE	2014	56	1	0	Khulna Zila	Khulna Division	FALSE	2	2	1	8.54211760144622	>60
0	TRUE	FALSE	TRUE	TRUE	2014	56	1	0	Khulna Zila	Khulna Division	FALSE	2	2	4	8.54211760144622	>60
1	TRUE	FALSE	TRUE	TRUE	2014	56	1	0	Khulna Zila	Khulna Division	FALSE	2	2	1	8.54211760144622	31-40
1	TRUE	TRUE	TRUE	TRUE	2014	56	1	0	Khulna Zila	Khulna Division	FALSE	1	1	2	8.54211760144622	31-40
0	TRUE	TRUE	TRUE	FALSE	2014	56	1	0	Khulna Zila	Khulna Division	FALSE	1	1	3	8.54211760144622	21-30
0	TRUE	TRUE	TRUE	FALSE	2014	56	1	0	Khulna Zila	Khulna Division	FALSE	1	1	3	8.54211760144622	<10
1	TRUE	TRUE	TRUE	FALSE	2014	56	1	0	Khulna Zila	Khulna Division	FALSE	1	1	3	8.54211760144622	<10
0	TRUE	TRUE	TRUE	FALSE	2014	56	1	0	Khulna Zila	Khulna Division	FALSE	2	1	4	8.54211760144622	21-30
1	TRUE	TRUE	TRUE	FALSE	2014	56	1	0	Khulna Zila	Khulna Division	FALSE	2	1	4	8.54211760144622	<10
1	TRUE	TRUE	TRUE	TRUE	2014	56	1	0	Khulna Zila	Khulna Division	FALSE	2	1	2	8.54211760144622	31-40
0	TRUE	TRUE	TRUE	TRUE	2014	56	1	0	Khulna Zila	Khulna Division	FALSE	2	1	4	8.54211760144622	41-50
1	TRUE	TRUE	TRUE	TRUE	2014	56	1	0	Khulna Zila	Khulna Division	FALSE	2	1	1	8.54211760144622	10-20
1	TRUE	TRUE	TRUE	TRUE	2014	56	1	0	Khulna Zila	Khulna Division	FALSE	2	1	4	8.54211760144622	41-50
0	TRUE	TRUE	TRUE	FALSE	2014	56	1	0	Khulna Zila	Khulna Division	FALSE	2	1	4	8.54211760144622	10-20
0	FALSE	TRUE	FALSE	TRUE	2014	57	1	0	Khulna Zila	Khulna Division	TRUE	2	1	4	12.6512371697256	21-30
1	FALSE	TRUE	FALSE	FALSE	2014	57	1	0	Khulna Zila	Khulna Division	TRUE	2	1	4	12.6512371697256	<10
1	FALSE	TRUE	FALSE	FALSE	2014	57	1	0	Khulna Zila	Khulna Division	TRUE	2	1	4	12.6512371697256	<10
0	FALSE	TRUE	FALSE	TRUE	2014	57	1	0	Khulna Zila	Khulna Division	TRUE	2	3	3	12.6512371697256	21-30
1	TRUE	TRUE	TRUE	TRUE	2014	57	1	0	Khulna Zila	Khulna Division	TRUE	2	3	2	12.6512371697256	41-50
0	TRUE	TRUE	TRUE	TRUE	2014	57	1	0	Khulna Zila	Khulna Division	TRUE	2	3	4	12.6512371697256	31-40
0	TRUE	TRUE	TRUE	TRUE	2014	57	1	0	Khulna Zila	Khulna Division	TRUE	2	3	3	12.6512371697256	10-20
0	TRUE	TRUE	TRUE	TRUE	2014	57	1	0	Khulna Zila	Khulna Division	TRUE	2	3	3	12.6512371697256	10-20
1	TRUE	TRUE	TRUE	TRUE	2014	57	1	0	Khulna Zila	Khulna Division	TRUE	2	3	3	12.6512371697256	10-20
0	TRUE	TRUE	TRUE	TRUE	2014	57	1	0	Khulna Zila	Khulna Division	TRUE	2	3	4	12.6512371697256	>60
1	TRUE	TRUE	TRUE	TRUE	2014	57	1	0	Khulna Zila	Khulna Division	TRUE	2	3	1	12.6512371697256	10-20
1	TRUE	TRUE	TRUE	TRUE	2014	57	1	0	Khulna Zila	Khulna Division	TRUE	2	3	3	12.6512371697256	21-30
1	TRUE	TRUE	TRUE	TRUE	2014	57	1	0	Khulna Zila	Khulna Division	TRUE	3	1	4	12.6512371697256	31-40
0	TRUE	TRUE	TRUE	TRUE	2014	57	1	0	Khulna Zila	Khulna Division	TRUE	3	1	3	12.6512371697256	21-30
1	TRUE	TRUE	TRUE	TRUE	2014	57	1	0	Khulna Zila	Khulna Division	TRUE	3	1	3	12.6512371697256	10-20
0	TRUE	TRUE	FALSE	TRUE	2014	57	1	0	Khulna Zila	Khulna Division	TRUE	2	4	2	12.6512371697256	31-40
1	TRUE	TRUE	FALSE	TRUE	2014	57	1	0	Khulna Zila	Khulna Division	TRUE	2	4	2	12.6512371697256	10-20
0	TRUE	TRUE	FALSE	TRUE	2014	57	1	0	Khulna Zila	Khulna Division	TRUE	2	4	3	12.6512371697256	>60
0	TRUE	TRUE	FALSE	TRUE	2014	57	1	0	Khulna Zila	Khulna Division	TRUE	2	4	4	12.6512371697256	31-40
1	TRUE	TRUE	FALSE	TRUE	2014	57	1	0	Khulna Zila	Khulna Division	TRUE	2	4	1	12.6512371697256	21-30
1	TRUE	TRUE	TRUE	TRUE	2014	57	1	0	Khulna Zila	Khulna Division	TRUE	3	3	3	12.6512371697256	41-50
0	TRUE	TRUE	TRUE	TRUE	2014	57	1	0	Khulna Zila	Khulna Division	TRUE	3	3	2	12.6512371697256	31-40
0	TRUE	TRUE	TRUE	TRUE	2014	57	1	0	Khulna Zila	Khulna Division	TRUE	3	3	3	12.6512371697256	10-20
0	TRUE	TRUE	FALSE	TRUE	2014	57	1	0	Khulna Zila	Khulna Division	TRUE	1	4	1	12.6512371697256	31-40
0	TRUE	TRUE	FALSE	TRUE	2014	57	1	0	Khulna Zila	Khulna Division	TRUE	1	4	2	12.6512371697256	31-40
0	TRUE	TRUE	FALSE	FALSE	2014	57	1	0	Khulna Zila	Khulna Division	TRUE	1	4	2	12.6512371697256	<10
0	TRUE	TRUE	FALSE	FALSE	2014	57	1	0	Khulna Zila	Khulna Division	TRUE	1	4	2	12.6512371697256	<10
1	TRUE	TRUE	FALSE	FALSE	2014	57	1	0	Khulna Zila	Khulna Division	TRUE	1	4	3	12.6512371697256	<10
1	TRUE	TRUE	FALSE	TRUE	2014	57	1	0	Khulna Zila	Khulna Division	TRUE	1	4	1	12.6512371697256	31-40
1	TRUE	TRUE	TRUE	TRUE	2014	57	1	0	Khulna Zila	Khulna Division	TRUE	2	3	2	12.6512371697256	41-50
0	TRUE	TRUE	TRUE	TRUE	2014	57	1	0	Khulna Zila	Khulna Division	TRUE	3	4	2	12.6512371697256	>60
0	TRUE	TRUE	TRUE	TRUE	2014	57	1	0	Khulna Zila	Khulna Division	TRUE	3	4	1	12.6512371697256	21-30
0	TRUE	TRUE	TRUE	TRUE	2014	57	1	0	Khulna Zila	Khulna Division	TRUE	3	4	1	12.6512371697256	21-30
0	TRUE	TRUE	TRUE	FALSE	2014	57	1	0	Khulna Zila	Khulna Division	TRUE	3	4	4	12.6512371697256	<10
0	TRUE	TRUE	TRUE	TRUE	2014	57	1	0	Khulna Zila	Khulna Division	TRUE	3	4	3	12.6512371697256	<10
1	TRUE	TRUE	TRUE	FALSE	2014	57	1	0	Khulna Zila	Khulna Division	TRUE	3	4	3	12.6512371697256	<10
0	TRUE	TRUE	TRUE	TRUE	2014	57	1	0	Khulna Zila	Khulna Division	TRUE	3	4	3	12.6512371697256	31-40
0	TRUE	TRUE	TRUE	TRUE	2014	57	1	0	Khulna Zila	Khulna Division	TRUE	3	4	2	12.6512371697256	31-40
1	TRUE	TRUE	TRUE	TRUE	2014	57	1	0	Khulna Zila	Khulna Division	TRUE	3	4	1	12.6512371697256	41-50
1	TRUE	TRUE	TRUE	TRUE	2014	57	1	0	Khulna Zila	Khulna Division	TRUE	3	4	3	12.6512371697256	<10
1	FALSE	TRUE	TRUE	TRUE	2014	57	1	0	Khulna Zila	Khulna Division	TRUE	1	4	2	12.6512371697256	41-50
0	FALSE	TRUE	TRUE	FALSE	2014	57	1	0	Khulna Zila	Khulna Division	TRUE	1	4	2	12.6512371697256	10-20
1	FALSE	TRUE	TRUE	FALSE	2014	57	1	0	Khulna Zila	Khulna Division	TRUE	1	4	3	12.6512371697256	<10
0	FALSE	TRUE	TRUE	FALSE	2014	57	1	0	Khulna Zila	Khulna Division	TRUE	1	4	3	12.6512371697256	<10
0	FALSE	TRUE	TRUE	TRUE	2014	57	1	0	Khulna Zila	Khulna Division	TRUE	1	4	2	12.6512371697256	31-40
1	FALSE	TRUE	TRUE	TRUE	2014	57	1	0	Khulna Zila	Khulna Division	TRUE	1	4	3	12.6512371697256	>60
1	FALSE	TRUE	TRUE	FALSE	2014	58	1	0	Kushtia Zila	Khulna Division	FALSE	1	1	4	10.9092412155778	21-30
0	FALSE	TRUE	TRUE	FALSE	2014	58	1	0	Kushtia Zila	Khulna Division	FALSE	1	1	4	10.9092412155778	51-60
0	FALSE	TRUE	TRUE	FALSE	2014	58	1	0	Kushtia Zila	Khulna Division	FALSE	4	4	3	10.9092412155778	51-60
0	FALSE	TRUE	TRUE	TRUE	2014	58	1	0	Kushtia Zila	Khulna Division	FALSE	4	4	3	10.9092412155778	21-30
1	FALSE	TRUE	TRUE	FALSE	2014	58	1	0	Kushtia Zila	Khulna Division	FALSE	4	4	2	10.9092412155778	10-20
1	TRUE	FALSE	FALSE	FALSE	2014	58	1	0	Kushtia Zila	Khulna Division	FALSE	4	1	3	10.9092412155778	51-60
0	TRUE	FALSE	FALSE	FALSE	2014	58	1	0	Kushtia Zila	Khulna Division	FALSE	4	1	4	10.9092412155778	41-50
0	TRUE	FALSE	FALSE	FALSE	2014	58	1	0	Kushtia Zila	Khulna Division	FALSE	4	1	4	10.9092412155778	21-30
0	TRUE	FALSE	FALSE	FALSE	2014	58	1	0	Kushtia Zila	Khulna Division	FALSE	4	1	4	10.9092412155778	41-50
0	TRUE	FALSE	FALSE	TRUE	2014	58	1	0	Kushtia Zila	Khulna Division	FALSE	4	1	4	10.9092412155778	21-30
1	TRUE	TRUE	TRUE	FALSE	2014	58	1	0	Kushtia Zila	Khulna Division	FALSE	4	1	3	10.9092412155778	51-60
0	TRUE	TRUE	TRUE	FALSE	2014	58	1	0	Kushtia Zila	Khulna Division	FALSE	4	1	4	10.9092412155778	41-50
1	TRUE	TRUE	TRUE	FALSE	2014	58	1	0	Kushtia Zila	Khulna Division	FALSE	4	1	3	10.9092412155778	21-30
0	TRUE	TRUE	TRUE	FALSE	2014	58	1	0	Kushtia Zila	Khulna Division	FALSE	4	1	2	10.9092412155778	10-20
0	TRUE	TRUE	TRUE	FALSE	2014	58	1	0	Kushtia Zila	Khulna Division	FALSE	4	1	4	10.9092412155778	10-20
1	TRUE	TRUE	FALSE	FALSE	2014	58	1	0	Kushtia Zila	Khulna Division	FALSE	4	3	2	10.9092412155778	41-50
0	TRUE	TRUE	FALSE	FALSE	2014	58	1	0	Kushtia Zila	Khulna Division	FALSE	4	3	4	10.9092412155778	31-40
1	TRUE	TRUE	FALSE	TRUE	2014	58	1	0	Kushtia Zila	Khulna Division	FALSE	4	3	4	10.9092412155778	10-20
0	TRUE	TRUE	FALSE	FALSE	2014	58	1	0	Kushtia Zila	Khulna Division	FALSE	4	3	4	10.9092412155778	10-20
0	TRUE	TRUE	TRUE	FALSE	2014	58	1	0	Kushtia Zila	Khulna Division	FALSE	4	3	4	10.9092412155778	>60
1	TRUE	TRUE	TRUE	FALSE	2014	58	1	0	Kushtia Zila	Khulna Division	FALSE	4	3	2	10.9092412155778	21-30
0	TRUE	TRUE	TRUE	TRUE	2014	58	1	0	Kushtia Zila	Khulna Division	FALSE	4	3	3	10.9092412155778	21-30
0	TRUE	TRUE	TRUE	FALSE	2014	58	1	0	Kushtia Zila	Khulna Division	FALSE	4	3	2	10.9092412155778	10-20
1	TRUE	TRUE	TRUE	FALSE	2014	58	1	0	Kushtia Zila	Khulna Division	FALSE	4	3	3	10.9092412155778	10-20
1	TRUE	TRUE	TRUE	FALSE	2014	58	1	0	Kushtia Zila	Khulna Division	FALSE	4	3	3	10.9092412155778	<10
1	TRUE	TRUE	TRUE	FALSE	2014	58	1	0	Kushtia Zila	Khulna Division	TRUE	1	2	4	10.9092412155778	41-50
1	TRUE	TRUE	TRUE	FALSE	2014	58	1	0	Kushtia Zila	Khulna Division	TRUE	1	2	3	10.9092412155778	21-30
0	TRUE	TRUE	TRUE	FALSE	2014	58	1	0	Kushtia Zila	Khulna Division	FALSE	3	3	3	10.9092412155778	31-40
1	TRUE	TRUE	TRUE	FALSE	2014	58	1	0	Kushtia Zila	Khulna Division	FALSE	3	3	1	10.9092412155778	10-20
1	TRUE	TRUE	TRUE	FALSE	2014	58	1	0	Kushtia Zila	Khulna Division	FALSE	3	3	2	10.9092412155778	10-20
1	TRUE	TRUE	TRUE	FALSE	2014	58	1	0	Kushtia Zila	Khulna Division	TRUE	2	3	4	10.9092412155778	>60
0	TRUE	TRUE	TRUE	FALSE	2014	58	1	0	Kushtia Zila	Khulna Division	TRUE	2	3	4	10.9092412155778	51-60
1	TRUE	TRUE	TRUE	FALSE	2014	58	1	0	Kushtia Zila	Khulna Division	TRUE	2	3	4	10.9092412155778	21-30
1	TRUE	TRUE	TRUE	TRUE	2014	58	1	0	Kushtia Zila	Khulna Division	TRUE	2	3	4	10.9092412155778	21-30
0	TRUE	TRUE	TRUE	FALSE	2014	58	1	0	Kushtia Zila	Khulna Division	TRUE	2	2	4	10.9092412155778	41-50
1	TRUE	TRUE	TRUE	FALSE	2014	58	1	0	Kushtia Zila	Khulna Division	TRUE	2	2	2	10.9092412155778	21-30
1	TRUE	TRUE	TRUE	FALSE	2014	58	1	0	Kushtia Zila	Khulna Division	TRUE	2	2	3	10.9092412155778	10-20
0	TRUE	TRUE	TRUE	FALSE	2014	58	1	0	Kushtia Zila	Khulna Division	TRUE	2	2	4	10.9092412155778	21-30
0	TRUE	TRUE	TRUE	FALSE	2014	58	1	0	Kushtia Zila	Khulna Division	TRUE	2	2	4	10.9092412155778	10-20
1	TRUE	TRUE	TRUE	FALSE	2014	58	1	0	Kushtia Zila	Khulna Division	TRUE	2	2	4	10.9092412155778	51-60
1	TRUE	FALSE	TRUE	TRUE	2014	59	0	1	Chapai Nawabganj Zila	Rajshahi Division	FALSE	4	4	1	9.32253817917284	>60
1	TRUE	FALSE	TRUE	FALSE	2014	59	0	1	Chapai Nawabganj Zila	Rajshahi Division	FALSE	4	4	3	9.32253817917284	21-30
1	TRUE	FALSE	TRUE	FALSE	2014	59	0	1	Chapai Nawabganj Zila	Rajshahi Division	FALSE	4	4	2	9.32253817917284	31-40
1	TRUE	FALSE	TRUE	FALSE	2014	59	0	1	Chapai Nawabganj Zila	Rajshahi Division	FALSE	4	4	4	9.32253817917284	10-20
[truncated: 3,867 more rows]
